# Supplementary material for: syn-Dispiro­[1,3-dioxolane-2,17′-penta­cyclo­[12.2.1.16,9.02,13.05,10]octa­decane-18′,2′′-[1,3]dioxolane]-7′,15′-diene
Source: Acta Crystallogr Sect E Struct Rep Online. 2010 Oct 20;66(Pt 11):o2880. doi: 10.1107/S1600536810041565 (PMC3009060; doi:10.1107/S1600536810041565)
Supplement: Supplementary file 2 [file e-66-o2880-Isup2.hkl]

#
# h,k,l, Fc-squared, Fo-squared, sigma(Fo-squared) and status flag
#
data_I
_shelx_title ' rkmesyn1 in P 1 21/n 1'
_shelx_refln_list_code          4
_shelx_F_calc_maximum      181.73
_exptl_crystal_F_000       768.00
_reflns_d_resolution_high  0.8347
 
loop_
 _symmetry_equiv_pos_as_xyz
 'x, y, z'
 '-x+1/2, y+1/2, -z+1/2'
 '-x, -y, -z'
 'x-1/2, -y-1/2, z-1/2'
 
_cell_length_a    11.4167
_cell_length_b     6.7354
_cell_length_c    24.1855
_cell_angle_alpha  90.000
_cell_angle_beta  103.521
_cell_angle_gamma  90.000
 
_shelx_F_squared_multiplier     1.000
 
loop_
 _refln_index_h
 _refln_index_k
 _refln_index_l
 _refln_F_squared_calc
 _refln_F_squared_meas
 _refln_F_squared_sigma
 _refln_observed_status
   2   0   0    22036.33    25327.01    146.90 o
   4   0   0       72.37       59.48      6.86 o
   6   0   0        2.30       13.42      1.57 o
   8   0   0      292.93      290.29     10.96 o
  10   0   0      542.32      560.51     14.37 o
  12   0   0       20.54       20.08      1.43 o
   1   1   0     1906.11     1823.20     30.80 o
   2   1   0      711.05      652.04      5.38 o
   3   1   0       25.66       28.00      1.84 o
   4   1   0      640.40      630.97     15.80 o
   5   1   0      121.84      146.37      1.86 o
   6   1   0     2599.67     2571.22     20.04 o
   7   1   0      175.31      174.90      4.91 o
   8   1   0      522.01      522.10     12.92 o
   9   1   0        3.30        2.53      1.64 o
  10   1   0       21.42       25.37      2.26 o
  11   1   0       36.96       44.11      1.33 o
  12   1   0        8.61        8.00      1.20 o
  13   1   0        1.92        1.99      0.87 o
   0   2   0      689.47      551.66     20.37 o
   1   2   0     1819.79     1866.40     44.99 o
   2   2   0     6118.15     5986.64    261.44 o
   3   2   0      185.71      163.57      2.28 o
   4   2   0      220.59      200.86      3.25 o
   5   2   0        0.00        3.63      3.22 o
   6   2   0        1.27        3.44      0.85 o
   7   2   0       16.24       17.32      1.30 o
   8   2   0      304.72      312.80      3.58 o
   9   2   0        3.11        1.84      1.59 o
  10   2   0       94.70       96.93      2.60 o
  11   2   0       66.30       67.94      2.81 o
  12   2   0        7.50        6.45      1.72 o
   1   3   0      936.00      983.89     55.49 o
   2   3   0      206.47      222.82      9.76 o
   3   3   0      121.11      118.82      4.49 o
   4   3   0        1.46        2.15      1.88 o
   5   3   0      644.98      664.94      6.57 o
   6   3   0        2.50        5.74      1.51 o
   7   3   0      332.38      319.95      6.57 o
   8   3   0      399.96      391.42      4.76 o
   9   3   0        5.33        4.12      2.39 o
  10   3   0      105.17      105.69      4.12 o
  11   3   0       12.34       13.96      0.98 o
  12   3   0       33.30       38.60      3.05 o
   0   4   0      186.95      135.84     12.92 o
   1   4   0     1469.70     1486.44     77.03 o
   2   4   0      175.33      206.74      3.00 o
   3   4   0      573.80      575.30      8.36 o
   4   4   0      508.00      539.02     19.67 o
   5   4   0       58.45       57.49      4.20 o
   6   4   0        0.38        0.75      2.15 o
   7   4   0      157.71      164.44      5.81 o
   8   4   0        3.67        4.11      2.17 o
   9   4   0       57.81       60.24      2.09 o
  10   4   0        6.31        3.87      2.42 o
  11   4   0       15.14       20.41      0.87 o
   1   5   0      229.15      225.43     28.38 o
   2   5   0      329.77      355.04     29.20 o
   3   5   0       77.56       91.04      3.91 o
   4   5   0       59.69       66.94      2.18 o
   5   5   0      222.26      221.23      8.49 o
   6   5   0       46.22       38.40      3.40 o
   7   5   0       37.82       46.52      2.01 o
   8   5   0       57.90       54.01      1.39 o
   9   5   0       14.33       10.13      1.22 o
  10   5   0       51.20       56.36      2.81 o
   0   6   0      460.46      443.08     50.76 o
   1   6   0      193.00      183.99     18.97 o
   2   6   0      109.52      121.04     10.38 o
   3   6   0       75.02       79.57      6.96 o
   4   6   0       34.38       40.24      1.70 o
   5   6   0       18.00       15.04      1.10 o
   6   6   0       42.59       45.45      1.68 o
   7   6   0        9.65        8.22      2.56 o
   8   6   0       12.39       14.54      1.37 o
   1   7   0        0.24        2.34      3.24 o
   2   7   0        0.19       -2.02      2.49 o
   3   7   0       21.94       22.77      2.12 o
   4   7   0       13.70       20.66      2.65 o
   5   7   0       26.72       30.27      1.05 o
   6   7   0       44.66       55.12      3.88 o
   0   8   0        4.97        8.83      1.89 o
   1   8   0        4.94        1.91      0.91 o
 -13   0   1        1.23        1.62      0.98 o
 -11   0   1      555.70      542.31     22.90 o
  -9   0   1        4.02        5.01      1.86 o
  -7   0   1       44.85       62.09      1.14 o
  -5   0   1      281.23      307.39      3.15 o
  -3   0   1     3706.15     3453.65    240.02 o
  -1   0   1      498.59      408.06      2.23 o
   1   0   1     5566.75     5976.14    520.94 o
   3   0   1     2474.54     2422.63     39.63 o
   5   0   1     1954.17     1898.90     42.76 o
   7   0   1      539.42      559.56      5.51 o
   9   0   1       21.86       17.34      2.05 o
  11   0   1       20.69       21.34      1.25 o
  13   0   1      100.71      102.86      5.27 o
 -13   1   1        8.82        9.58      0.70 o
 -12   1   1        0.19        1.04      1.55 o
 -11   1   1       42.60       41.74      1.84 o
 -10   1   1      168.94      166.32      9.11 o
  -9   1   1       43.70       44.48      2.50 o
  -8   1   1        1.01        3.43      1.02 o
  -7   1   1        0.46        1.28      1.53 o
  -6   1   1      224.24      238.48      4.83 o
  -5   1   1       24.41       17.15      0.69 o
  -4   1   1       46.63       60.64      1.79 o
  -3   1   1     2027.77     2034.58     10.55 o
  -2   1   1    16340.24    15950.33    544.33 o
  -1   1   1     8019.48     8146.87    156.39 o
   0   1   1     5424.10     4754.16    145.84 o
   1   1   1     7765.77     8363.50     49.40 o
   2   1   1     1361.90     1188.18      6.10 o
   3   1   1       47.21       37.15      2.57 o
   4   1   1      479.78      501.95      5.27 o
   5   1   1      866.39      829.57     15.55 o
   6   1   1       40.13       32.72      1.10 o
   7   1   1      124.42      119.36      2.22 o
   8   1   1       12.68       16.29      1.37 o
   9   1   1     1618.79     1617.32     35.63 o
  10   1   1        3.28        2.52      4.05 o
  11   1   1      236.89      234.54      6.47 o
  12   1   1        0.03        1.15      0.94 o
  13   1   1       32.83       27.80      1.23 o
 -12   2   1       33.89       28.47      1.03 o
 -11   2   1       45.13       44.86      1.30 o
 -10   2   1      791.55      769.81     34.49 o
  -9   2   1     1327.66     1362.39     30.34 o
  -8   2   1       68.45       81.42      3.56 o
  -7   2   1       21.66       21.51      2.85 o
  -6   2   1      915.38      891.44     18.68 o
  -5   2   1      119.90       93.17      1.67 o
  -4   2   1      157.85      146.66      2.06 o
  -3   2   1      721.38      785.34      6.46 o
  -2   2   1      421.48      398.76     15.78 o
  -1   2   1     4971.98     4741.40    142.18 o
   0   2   1      600.88      650.69      9.81 o
   1   2   1     1197.86     1181.63     45.41 o
   2   2   1      689.98      714.05     21.70 o
   3   2   1       83.04      101.61      9.13 o
   4   2   1     1507.17     1648.46     33.64 o
   5   2   1        9.84       10.61      0.77 o
   6   2   1      230.10      227.33      2.98 o
   7   2   1       18.39       18.71      0.99 o
   8   2   1      164.82      152.64      3.96 o
   9   2   1        2.54        1.83      2.24 o
  10   2   1        8.68       10.19      1.77 o
  11   2   1       68.75       80.18      6.15 o
  12   2   1       27.15       23.55      1.13 o
 -12   3   1       12.15       17.26      0.84 o
 -11   3   1       17.19       13.78      1.22 o
 -10   3   1      173.37      171.56      2.56 o
  -9   3   1       21.93       19.35      1.43 o
  -8   3   1      920.45      882.01     12.33 o
  -7   3   1      269.95      253.89      5.73 o
  -6   3   1      477.60      468.98      5.94 o
  -5   3   1       83.03      107.19      2.49 o
  -4   3   1     1962.23     1970.72     70.83 o
  -3   3   1        0.80       -1.96      1.96 o
  -2   3   1       10.53       13.58      0.88 o
  -1   3   1       15.93       17.73      1.08 o
   0   3   1       93.15       85.95      1.07 o
   1   3   1      462.91      447.86     33.71 o
   2   3   1       84.30       81.80      3.91 o
   3   3   1      184.25      182.51      8.99 o
   4   3   1      319.55      340.52      5.38 o
   5   3   1       54.25       48.28      1.29 o
   6   3   1       91.94       81.16      2.07 o
   7   3   1      229.05      213.10      8.49 o
   8   3   1      778.92      767.02     26.05 o
   9   3   1      322.98      300.46      9.16 o
  10   3   1      201.74      196.86      5.46 o
  11   3   1        1.32        0.33      1.55 o
  12   3   1        0.49       -1.08      1.20 o
 -11   4   1       11.13       14.67      1.41 o
 -10   4   1        0.19       -1.63      1.69 o
  -9   4   1        1.81        4.49      2.07 o
  -8   4   1      392.63      383.91      9.09 o
  -7   4   1        2.79        3.03      2.01 o
  -6   4   1      197.35      194.84      5.43 o
  -5   4   1       16.69       17.49      1.07 o
  -4   4   1        3.03        2.55      2.49 o
  -3   4   1        0.17        0.26      2.15 o
  -2   4   1      843.22      854.54     49.66 o
  -1   4   1       39.32       41.20      1.30 o
   0   4   1      173.84      189.77      8.01 o
   1   4   1      142.37      165.24     10.06 o
   2   4   1        2.35        2.05      2.10 o
   3   4   1      598.07      663.47     38.91 o
   4   4   1        7.12        7.39      1.17 o
   5   4   1       10.10        1.90      2.70 o
   6   4   1        3.88        3.90      1.21 o
   7   4   1       10.14       10.58      1.09 o
   8   4   1      321.94      306.33     13.26 o
   9   4   1      115.51      114.66      2.85 o
  10   4   1        5.02        5.98      0.94 o
  11   4   1        1.03        0.88      0.87 o
 -10   5   1        1.83        2.18      0.93 o
  -9   5   1       18.97       15.68      1.71 o
  -8   5   1       56.89       59.07      2.62 o
  -7   5   1       33.98       42.21      1.47 o
  -6   5   1      107.38      119.55      3.76 o
  -5   5   1      225.78      232.66     11.13 o
  -4   5   1      348.28      346.02     15.15 o
  -3   5   1      114.69      133.47     11.60 o
  -2   5   1      275.69      251.18     26.77 o
  -1   5   1      277.79      304.77     26.83 o
   0   5   1        0.51        1.52      1.19 o
   1   5   1      226.83      220.94     12.28 o
   2   5   1       52.12       55.64      3.41 o
   3   5   1      273.47      265.66      8.83 o
   4   5   1        2.96        7.47      2.02 o
   5   5   1      170.60      156.06      4.32 o
   6   5   1       54.02       53.65      1.46 o
   7   5   1      306.91      285.40     11.13 o
   8   5   1       60.55       57.40      1.96 o
   9   5   1      113.29      104.24      1.96 o
  10   5   1        5.51        7.08      0.70 o
  -8   6   1        8.16       10.14      0.82 o
  -7   6   1       32.89       35.24      1.29 o
  -6   6   1       21.10       24.72      2.31 o
  -5   6   1      205.22      212.03     11.42 o
  -4   6   1        0.05        0.55      2.53 o
  -3   6   1       29.27       25.79      1.55 o
  -2   6   1       14.37       15.62      1.91 o
  -1   6   1       11.00       13.38      1.82 o
   0   6   1       63.51       61.00      3.62 o
   1   6   1      137.12      135.12      3.13 o
   2   6   1       25.82       22.22      1.83 o
   3   6   1        0.15        0.54      3.03 o
   4   6   1       91.85       99.84      6.01 o
   5   6   1        5.49        7.55      2.12 o
   6   6   1        4.49        4.16      1.32 o
   7   6   1        0.30       -1.07      1.63 o
   8   6   1       43.65       34.85      1.93 o
  -6   7   1       33.67       37.02      1.16 o
  -5   7   1       34.36       40.91      1.72 o
  -4   7   1        9.65        6.91      1.18 o
  -3   7   1       19.93       19.14      2.09 o
  -2   7   1      115.15      121.14     16.13 o
  -1   7   1        1.10       -0.91      2.38 o
   0   7   1       77.88       66.07      5.61 o
   1   7   1       11.43       11.13      1.90 o
   2   7   1       12.73       10.31      2.82 o
   3   7   1       19.80       17.66      1.71 o
   4   7   1       59.19       66.45      3.87 o
   5   7   1        0.00       -0.55      1.14 o
   6   7   1        0.91        1.20      1.04 o
  -1   8   1        0.89        1.38      1.52 o
   0   8   1        0.70        0.37      1.05 o
   1   8   1        1.37        1.12      2.45 o
 -12   0   2        4.54        5.12      0.84 o
 -10   0   2       13.02        7.08      3.39 o
  -8   0   2       89.76       80.86      3.86 o
  -6   0   2       72.62       77.21      3.37 o
  -4   0   2      606.91      587.74      9.91 o
  -2   0   2     6163.65     5461.67    408.05 o
   0   0   2     1176.51     1135.52     22.41 o
   2   0   2    15137.34    17043.99   1865.07 o
   4   0   2      246.89      206.04      9.91 o
   6   0   2      370.04      369.13      9.14 o
   8   0   2       23.18       42.81      2.89 o
  10   0   2       57.33       59.17      1.45 o
  12   0   2       17.02       20.74      0.98 o
 -13   1   2       35.31       30.38      1.93 o
 -12   1   2        0.16        1.56      1.57 o
 -11   1   2       19.80       18.08      1.15 o
 -10   1   2      184.89      184.40      2.28 o
  -9   1   2       81.40       88.20      2.10 o
  -8   1   2      370.32      353.24     10.95 o
  -7   1   2        4.24        1.37      1.09 o
  -6   1   2        6.96        8.43      1.05 o
  -5   1   2     1504.47     1460.99     27.98 o
  -4   1   2      439.34      469.51     13.92 o
  -3   1   2     3413.75     3383.70     59.43 o
  -2   1   2      741.13      695.31      4.56 o
  -1   1   2    33026.51    29466.07     91.94 o
   0   1   2     5035.99     5032.81    148.86 o
   1   1   2      202.53      186.13      9.68 o
   2   1   2     4154.21     4104.60     90.76 o
   3   1   2     1771.42     1801.50     21.92 o
   4   1   2       21.48       24.72      0.88 o
   5   1   2     2232.22     2420.46     54.10 o
   6   1   2       16.31       15.99      0.80 o
   7   1   2        9.66        5.58      1.38 o
   8   1   2      171.69      166.19      3.49 o
   9   1   2       30.28       29.69      1.28 o
  10   1   2        0.86       -2.21      2.21 o
  11   1   2        6.34        7.50      1.30 o
  12   1   2       18.28       20.86      0.99 o
 -13   2   2        7.29        9.19      0.75 o
 -12   2   2        5.14        3.32      1.20 o
 -11   2   2       21.85       23.68      1.84 o
 -10   2   2      245.06      244.56      7.55 o
  -9   2   2      515.43      486.20      9.35 o
  -8   2   2      177.15      167.65      3.84 o
  -7   2   2       83.11       64.66      1.38 o
  -6   2   2      810.96      771.05     19.44 o
  -5   2   2      107.32       98.59      2.86 o
  -4   2   2     1306.97     1276.09      9.06 o
  -3   2   2      171.05      176.50      4.30 o
  -2   2   2       98.24       83.48      4.06 o
  -1   2   2      164.72      172.06      9.10 o
   0   2   2     9336.33     8671.26    285.59 o
   1   2   2     2521.95     2570.95     99.06 o
   2   2   2       52.12       52.82      0.99 o
   3   2   2       14.24       16.35      1.13 o
   4   2   2       49.11       44.48      1.10 o
   5   2   2      659.08      627.89      6.41 o
   6   2   2      489.81      434.34     20.07 o
   7   2   2      315.14      313.10      3.84 o
   8   2   2        6.86        6.13      1.28 o
   9   2   2      130.87      131.19      1.94 o
  10   2   2      184.11      188.45      6.14 o
  11   2   2       38.77       39.66      1.29 o
  12   2   2       13.07       17.02      0.88 o
 -12   3   2        0.47       -0.15      1.23 o
 -11   3   2       20.38       21.17      2.10 o
 -10   3   2      169.08      181.21      5.75 o
  -9   3   2       15.67       12.66      1.14 o
  -8   3   2        0.03       -0.43      1.93 o
  -7   3   2      341.71      307.93      6.04 o
  -6   3   2      115.84      102.20      3.79 o
  -5   3   2      146.00      171.33      6.42 o
  -4   3   2        3.50        2.86      2.02 o
  -3   3   2     4355.90     4512.62    142.41 o
  -2   3   2     2778.28     2950.22     56.04 o
  -1   3   2     3016.15     3045.84     74.55 o
   0   3   2        2.78        0.14      1.14 o
   1   3   2     3939.69     3851.80     99.03 o
   2   3   2       32.82       40.32      3.50 o
   3   3   2      352.72      373.07      4.83 o
   4   3   2      591.00      629.45     21.59 o
   5   3   2      160.61      158.41      3.89 o
   6   3   2       47.84       48.55      1.40 o
   7   3   2      115.25      112.85      5.38 o
   8   3   2      425.93      385.79     11.70 o
   9   3   2      193.74      194.03      8.22 o
  10   3   2       55.12       54.62      1.57 o
  11   3   2       24.92       22.57      1.45 o
  12   3   2        3.43        2.46      0.62 o
 -11   4   2       27.24       22.61      0.95 o
 -10   4   2       22.75       24.33      1.80 o
  -9   4   2      151.13      147.55      3.50 o
  -8   4   2      206.80      210.43      2.51 o
  -7   4   2      487.05      468.24     16.57 o
  -6   4   2      441.98      454.69     18.92 o
  -5   4   2        7.26        6.02      2.42 o
  -4   4   2       11.68       17.02      1.21 o
  -3   4   2       53.12       44.80      1.38 o
  -2   4   2        0.25        1.54      2.09 o
  -1   4   2       72.65       80.76      3.85 o
   0   4   2       12.48        7.60      0.87 o
   1   4   2      404.02      443.30     25.51 o
   2   4   2      319.56      354.87     30.23 o
   3   4   2     1351.66     1303.74     36.70 o
   4   4   2      316.93      288.90     21.80 o
   5   4   2      626.42      593.12     25.57 o
   6   4   2      240.58      266.34     10.55 o
   7   4   2      234.47      223.00      6.88 o
   8   4   2        0.02        0.19      2.99 o
   9   4   2        3.56        1.40      2.85 o
  10   4   2       25.77       29.21      1.41 o
  11   4   2        8.15       11.59      0.74 o
 -10   5   2       22.21       20.36      1.32 o
  -9   5   2        1.89        1.20      1.57 o
  -8   5   2        5.45        5.89      2.73 o
  -7   5   2        3.24        2.81      1.69 o
  -6   5   2       37.22       27.48      1.45 o
  -5   5   2        3.20        6.94      1.11 o
  -4   5   2      396.95      394.67     33.57 o
  -3   5   2      103.60      102.06      9.08 o
  -2   5   2       10.23        8.17      2.93 o
  -1   5   2      470.09      456.26     26.02 o
   0   5   2       73.69       77.06      3.23 o
   1   5   2       87.17       94.76      5.63 o
   2   5   2      109.18      114.12      2.97 o
   3   5   2        0.45        1.27      1.97 o
   4   5   2        0.84       -0.19      2.68 o
   5   5   2       37.03       42.43      2.22 o
   6   5   2       97.29       86.71      3.63 o
   7   5   2       46.58       48.90      1.39 o
   8   5   2       37.89       33.23      1.61 o
   9   5   2       25.99       26.93      1.33 o
  10   5   2        8.60        9.97      1.13 o
  -9   6   2        2.48        2.21      0.90 o
  -8   6   2       12.15       14.85      0.87 o
  -7   6   2        0.03        1.36      1.59 o
  -6   6   2        0.66        1.12      1.56 o
  -5   6   2       21.11       22.87      1.77 o
  -4   6   2      191.26      188.99      6.44 o
  -3   6   2       12.09       10.86      5.48 o
  -2   6   2       13.89       18.57      1.45 o
  -1   6   2       31.31       31.38      5.34 o
   0   6   2       78.64       67.94      2.38 o
   1   6   2       72.66       85.86      8.43 o
   2   6   2      105.48      101.75      8.73 o
   3   6   2        5.64        5.24      2.63 o
   4   6   2        0.21        0.69      3.02 o
   5   6   2       31.87       28.58      1.64 o
   6   6   2        2.94        1.95      1.40 o
   7   6   2       29.38       22.25      1.27 o
   8   6   2        0.03       -0.32      1.30 o
  -6   7   2       16.09       22.23      2.26 o
  -5   7   2       44.71       50.27      2.22 o
  -4   7   2       21.19       28.87      1.37 o
  -3   7   2        0.05        1.81      2.15 o
  -2   7   2       72.51       84.96     12.34 o
  -1   7   2       85.20       78.39      7.72 o
   0   7   2       98.54      100.67      6.93 o
   1   7   2       47.99       40.22      4.19 o
   2   7   2       12.13       13.39      1.83 o
   3   7   2        0.69       -0.35      2.11 o
   4   7   2        9.75       10.89      1.15 o
   5   7   2        4.99        1.75      1.92 o
   6   7   2       69.62       74.76      4.38 o
  -1   8   2       16.44       15.10      2.05 o
   0   8   2        0.06       -1.07      1.07 o
   1   8   2       15.30       10.57      1.57 o
 -13   0   3        5.13        3.44      0.93 o
 -11   0   3      143.14      136.08      5.76 o
  -9   0   3     1756.21     1738.22     27.44 o
  -7   0   3        3.56        0.92      1.68 o
  -5   0   3       45.86       59.85      0.88 o
  -3   0   3     3381.01     3095.14    104.72 o
  -1   0   3        8.84       20.40      1.18 o
   1   0   3    16653.50    20708.65   2196.05 o
   3   0   3      293.24      305.92     12.82 o
   5   0   3      847.79      913.43      8.09 o
   7   0   3     1322.76     1327.53     22.20 o
   9   0   3       92.04       87.33      3.92 o
  11   0   3       97.08       87.63      4.43 o
 -13   1   3        2.90        3.70      1.26 o
 -12   1   3      142.02      137.92      7.61 o
 -11   1   3       74.94       72.81      2.05 o
 -10   1   3      167.21      163.38      2.49 o
  -9   1   3      180.68      176.88      9.08 o
  -8   1   3       84.51       81.65      2.01 o
  -7   1   3      258.05      210.29      5.29 o
  -6   1   3      139.04      154.81      3.56 o
  -5   1   3       20.21       23.06      1.39 o
  -4   1   3        8.04        5.88      0.72 o
  -3   1   3     4253.21     3797.87     82.97 o
  -2   1   3     3321.65     2937.68    103.71 o
  -1   1   3      370.48      388.58      3.22 o
   0   1   3     2204.51     2167.39     49.77 o
   1   1   3      775.64      768.06     23.31 o
   2   1   3     1563.44     1494.02     15.10 o
   3   1   3       91.54      117.36     38.92 o
   4   1   3       14.14       11.81      2.59 o
   5   1   3        0.86        8.51      4.28 o
   6   1   3      312.17      342.81     12.46 o
   7   1   3        0.90        0.69      1.84 o
   8   1   3       16.63       14.94      1.06 o
   9   1   3        9.34        8.53      1.53 o
  10   1   3       47.95       47.07      3.94 o
  11   1   3       66.25       59.42      2.51 o
  12   1   3        1.24       -0.07      1.36 o
 -13   2   3        9.70       10.92      0.96 o
 -12   2   3       31.90       30.52      2.44 o
 -11   2   3       67.55       65.19      1.48 o
 -10   2   3       70.42       71.26      2.67 o
  -9   2   3       66.82       64.22      1.53 o
  -8   2   3        8.76       11.72      0.97 o
  -7   2   3      148.96      172.22      3.92 o
  -6   2   3       67.72       75.02      4.05 o
  -5   2   3     1283.77     1393.37     23.69 o
  -4   2   3      389.66      401.06      4.52 o
  -3   2   3     1114.43     1120.54     16.75 o
  -2   2   3      556.18      575.25      5.21 o
  -1   2   3     1259.23     1303.62     24.86 o
   0   2   3        9.86        8.10      1.01 o
   1   2   3      558.17      559.15     18.36 o
   2   2   3      349.92      374.57      5.62 o
   3   2   3     2528.87     2718.71     39.38 o
   4   2   3      542.64      536.04      5.49 o
   5   2   3      559.19      593.38      6.37 o
   6   2   3      269.24      260.09      3.09 o
   7   2   3      199.21      208.55      4.64 o
   8   2   3      730.75      671.42      7.27 o
   9   2   3      103.52      108.75      4.60 o
  10   2   3        7.18        8.88      0.99 o
  11   2   3        5.86        5.49      1.38 o
  12   2   3       14.06       15.94      0.82 o
 -12   3   3       48.25       53.23      4.67 o
 -11   3   3       33.80       25.47      1.85 o
 -10   3   3       14.62       18.51      1.75 o
  -9   3   3      367.96      348.37     10.73 o
  -8   3   3      130.18      127.83      1.88 o
  -7   3   3      363.18      350.21      5.34 o
  -6   3   3       12.42       19.83      0.99 o
  -5   3   3        4.09       12.12      1.14 o
  -4   3   3      381.17      391.08      5.21 o
  -3   3   3      202.16      230.19      3.17 o
  -2   3   3      466.37      422.31     22.01 o
  -1   3   3       84.93       83.38      2.47 o
   0   3   3      141.76      147.63      4.85 o
   1   3   3        7.18       14.60      1.99 o
   2   3   3        6.41        4.76      1.21 o
   3   3   3      250.27      245.18      4.86 o
   4   3   3      246.67      242.35      7.05 o
   5   3   3        9.16        9.80      1.37 o
   6   3   3       20.39       15.02      1.27 o
   7   3   3        4.31        1.81      2.16 o
   8   3   3      167.99      174.03      6.57 o
   9   3   3       86.18       69.40      1.72 o
  10   3   3       26.87       31.78      1.19 o
  11   3   3       67.09       64.79      1.31 o
 -11   4   3       53.03       54.63      1.19 o
 -10   4   3       14.00       15.20      1.06 o
  -9   4   3       55.05       64.57      3.14 o
  -8   4   3       38.82       41.95      1.34 o
  -7   4   3       24.99       29.49      1.45 o
  -6   4   3        5.35        8.43      1.18 o
  -5   4   3     1607.42     1574.04     24.51 o
  -4   4   3        1.36        1.62      2.34 o
  -3   4   3        0.35       -0.75      2.88 o
  -2   4   3      625.32      658.64     38.13 o
  -1   4   3       91.87      100.74      8.44 o
   0   4   3     1416.30     1568.35     62.48 o
   1   4   3       43.34       54.16      5.35 o
   2   4   3      547.56      576.39     25.48 o
   3   4   3       28.03       24.75      2.71 o
   4   4   3       35.59       33.71      3.81 o
   5   4   3      253.60      249.77      7.93 o
   6   4   3      821.56      831.87     32.00 o
   7   4   3       25.49       21.37      1.26 o
   8   4   3      295.14      299.72     11.06 o
   9   4   3       45.70       38.74      1.27 o
  10   4   3      146.11      143.03      2.99 o
  11   4   3        4.65        3.92      0.65 o
 -10   5   3        4.02        5.96      0.72 o
  -9   5   3       20.21       20.46      1.08 o
  -8   5   3       12.88       10.74      1.00 o
  -7   5   3       17.35       19.06      1.15 o
  -6   5   3        0.11        2.15      1.14 o
  -5   5   3        8.49       12.90      1.14 o
  -4   5   3       12.24       12.39      1.35 o
  -3   5   3        1.03       -0.68      2.69 o
  -2   5   3      131.05      135.48      7.52 o
  -1   5   3      456.36      460.44     41.96 o
   0   5   3       22.16       24.29      1.95 o
   1   5   3      556.13      550.50     36.57 o
   2   5   3       23.31       19.64      1.37 o
   3   5   3      935.00      933.25     57.17 o
   4   5   3       34.04       30.66      1.57 o
   5   5   3      376.09      335.76     16.72 o
   6   5   3       41.61       45.46      1.38 o
   7   5   3       24.50       24.73      1.66 o
   8   5   3       49.41       55.90      3.39 o
   9   5   3       58.60       59.88      2.34 o
  10   5   3        4.87        3.08      0.72 o
  -9   6   3        0.00        0.03      1.66 o
  -8   6   3        3.92        3.94      1.81 o
  -7   6   3       84.14       86.13      2.37 o
  -6   6   3      167.64      174.97      6.67 o
  -5   6   3       12.15       12.37      1.50 o
  -4   6   3       20.29       25.12      4.29 o
  -3   6   3      491.00      522.79     50.75 o
  -2   6   3       91.49       85.64      7.56 o
  -1   6   3       33.70       41.18      4.44 o
   0   6   3      137.76      131.90      6.86 o
   1   6   3       66.65       69.20      8.66 o
   2   6   3       10.83        7.04      2.20 o
   3   6   3       15.83       20.54      1.48 o
   4   6   3       52.17       55.01      2.48 o
   5   6   3        1.63       -0.81      4.53 o
   6   6   3       16.63       18.13      1.53 o
   7   6   3       37.86       40.67      2.47 o
   8   6   3       11.06        9.76      0.72 o
  -6   7   3        3.16        5.08      0.94 o
  -5   7   3        2.66        1.59      0.92 o
  -4   7   3        7.77        7.09      1.52 o
  -3   7   3        2.79       -1.21      4.03 o
  -2   7   3       17.00       18.98      4.29 o
  -1   7   3        2.60        4.26      2.41 o
   0   7   3       29.61       28.85      2.00 o
   1   7   3      116.81      110.75     13.61 o
   2   7   3        3.93        3.11      1.44 o
   3   7   3       30.88       27.71      2.70 o
   4   7   3        0.43        1.99      1.99 o
   5   7   3       10.44       11.18      4.21 o
   6   7   3        0.44       -0.10      0.81 o
  -1   8   3        0.65       -0.26      1.54 o
   0   8   3        5.05        7.69      0.56 o
 -12   0   4       49.59       53.20      4.14 o
 -10   0   4       48.65       62.56      4.26 o
  -8   0   4       49.08       61.73      1.25 o
  -6   0   4     5613.85     5753.79    132.03 o
  -4   0   4     3016.17     2841.20     44.85 o
  -2   0   4     9126.73     7856.07    119.35 o
   0   0   4      661.48      650.89      7.83 o
   2   0   4       12.19       24.66      0.76 o
   4   0   4       16.03       19.39      1.22 o
   6   0   4     3020.99     3165.75     68.63 o
   8   0   4      113.78      122.33      4.54 o
  10   0   4       13.24       11.73      1.07 o
  12   0   4       12.52       13.90      0.84 o
 -13   1   4       98.47       90.24      4.04 o
 -12   1   4        3.48       -1.22      1.66 o
 -11   1   4        4.19        4.36      1.36 o
 -10   1   4      660.31      614.90     17.06 o
  -9   1   4      203.07      199.41     11.30 o
  -8   1   4      509.24      496.46     13.65 o
  -7   1   4       95.85      110.49      3.01 o
  -6   1   4       14.83       22.98      0.79 o
  -5   1   4     1357.47     1329.10     18.87 o
  -4   1   4       16.60       24.55      0.82 o
  -3   1   4      936.63      895.45      6.78 o
  -2   1   4       19.60       16.67      4.65 o
  -1   1   4    15877.95    14808.94   1838.17 o
   0   1   4     3830.66     3820.95     95.14 o
   1   1   4     1397.98     1352.60     52.72 o
   2   1   4        1.03        5.70      1.17 o
   3   1   4      410.20      427.81     14.21 o
   4   1   4     2473.39     2549.73     12.92 o
   5   1   4       69.91       90.46      1.48 o
   6   1   4      715.45      703.84     14.65 o
   7   1   4       26.61       31.45      1.11 o
   8   1   4        8.23        7.85      1.82 o
   9   1   4       31.84       37.14      2.21 o
  10   1   4       75.57       82.77      3.06 o
  11   1   4        8.20        6.96      1.54 o
  12   1   4        0.72       -0.40      1.34 o
 -13   2   4       16.78       19.04      1.58 o
 -12   2   4       13.20       13.73      1.01 o
 -11   2   4        8.43       12.60      1.97 o
 -10   2   4       44.61       48.30      1.41 o
  -9   2   4      295.88      296.10      9.83 o
  -8   2   4      515.36      508.36     15.20 o
  -7   2   4      758.79      797.87     23.73 o
  -6   2   4        2.93        4.44      0.73 o
  -5   2   4     3710.31     3796.71     85.34 o
  -4   2   4       95.16       87.13      1.31 o
  -3   2   4        9.43       14.93      1.35 o
  -2   2   4       39.85       43.31      0.91 o
  -1   2   4      896.83      847.17      6.16 o
   0   2   4      242.06      237.53      5.60 o
   1   2   4      170.49      162.24     11.88 o
   2   2   4     1724.60     1740.03     57.11 o
   3   2   4        1.79        0.27      1.73 o
   4   2   4      701.89      727.15      7.62 o
   5   2   4      522.91      535.19      8.29 o
   6   2   4      149.86      155.19      4.45 o
   7   2   4      393.11      360.03     12.01 o
   8   2   4       38.99       44.17      2.40 o
   9   2   4        0.70        0.20      2.75 o
  10   2   4        0.05        2.46      1.27 o
  11   2   4       13.35       12.23      0.96 o
  12   2   4        0.61        1.25      1.37 o
 -12   3   4        3.25        1.90      1.38 o
 -11   3   4       27.64       32.74      1.35 o
 -10   3   4       55.43       54.70      1.59 o
  -9   3   4      108.02      104.72      4.52 o
  -8   3   4        4.70        1.77      1.86 o
  -7   3   4      244.68      251.43     11.72 o
  -6   3   4        0.54       -1.75      1.75 o
  -5   3   4       24.88       22.20      0.94 o
  -4   3   4       63.23       78.88      1.66 o
  -3   3   4       73.53       62.83      1.79 o
  -2   3   4      156.82      205.38      9.56 o
  -1   3   4     2075.10     2090.10     95.25 o
   0   3   4     3312.40     3445.67    106.96 o
   1   3   4      102.45       92.85      5.13 o
   2   3   4     1134.92     1095.97     15.98 o
   3   3   4       26.69       26.05      6.23 o
   4   3   4      577.79      630.05      7.26 o
   5   3   4       52.41       48.93      1.52 o
   6   3   4      243.78      235.28      7.96 o
   7   3   4        8.15       11.00      1.06 o
   8   3   4        5.94        7.62      2.80 o
   9   3   4      189.01      196.16      7.64 o
  10   3   4       64.96       62.43      2.29 o
  11   3   4       51.07       47.61      2.99 o
 -11   4   4        1.19        0.32      1.58 o
 -10   4   4       41.76       42.40      3.58 o
  -9   4   4        4.27        6.15      1.50 o
  -8   4   4        9.40        9.64      1.69 o
  -7   4   4        0.09       -1.14      1.99 o
  -6   4   4        9.61       11.13      1.23 o
  -5   4   4      126.40      131.55      5.34 o
  -4   4   4        0.25        0.58      1.24 o
  -3   4   4      162.57      163.88      7.38 o
  -2   4   4       76.51       82.39      1.60 o
  -1   4   4       80.93       96.95      8.36 o
   0   4   4      152.38      162.92      8.49 o
   1   4   4      451.47      449.92     13.10 o
   2   4   4       39.46       39.97      1.38 o
   3   4   4        1.33        2.21      2.33 o
   4   4   4       41.93       34.11      3.24 o
   5   4   4      165.20      167.58      2.55 o
   6   4   4       43.62       41.43      2.99 o
   7   4   4       54.68       55.71      1.45 o
   8   4   4       63.70       61.19      3.09 o
   9   4   4        0.06        2.96      1.69 o
  10   4   4        0.01        1.09      1.49 o
 -10   5   4       45.12       49.20      2.03 o
  -9   5   4       33.40       37.79      1.85 o
  -8   5   4       17.11       19.05      2.61 o
  -7   5   4       68.51       63.08      2.63 o
  -6   5   4       18.44       13.80      1.09 o
  -5   5   4       18.66       16.68      1.14 o
  -4   5   4       91.62       70.79      2.73 o
  -3   5   4        4.33        3.13      3.25 o
  -2   5   4      134.12      143.53     11.67 o
  -1   5   4      173.64      154.09     16.77 o
   0   5   4      163.43      152.28      9.78 o
   1   5   4      305.66      323.60     21.14 o
   2   5   4        0.03       -1.36      4.53 o
   3   5   4      172.41      161.79      7.07 o
   4   5   4       71.02       74.26      2.03 o
   5   5   4       14.64       12.66      5.62 o
   6   5   4      155.76      153.94      5.25 o
   7   5   4       13.58       11.26      2.59 o
   8   5   4        0.28       -2.07      2.07 o
   9   5   4        2.52        4.47      0.74 o
  -9   6   4        0.04        0.17      1.52 o
  -8   6   4        0.52        2.42      1.47 o
  -7   6   4        0.05        2.30      1.23 o
  -6   6   4        1.05        0.07      1.77 o
  -5   6   4      161.67      141.62      6.66 o
  -4   6   4       77.72       75.38      8.46 o
  -3   6   4       20.47       17.77      2.13 o
  -2   6   4       10.85       16.04      1.35 o
  -1   6   4        0.40        2.65      1.59 o
   0   6   4      156.13      161.45      9.96 o
   1   6   4       95.76       89.83      4.01 o
   2   6   4       75.50       73.35      4.48 o
   3   6   4      120.28      125.19      7.61 o
   4   6   4       54.80       55.53      1.79 o
   5   6   4        2.57        2.38      2.25 o
   6   6   4        0.00       -0.36      1.65 o
   7   6   4        0.30        0.29      1.38 o
   8   6   4       23.10       19.71      1.10 o
  -6   7   4        0.75       -0.41      1.26 o
  -5   7   4       60.21       70.31      2.70 o
  -4   7   4        6.17       -2.28      2.28 o
  -3   7   4        0.67        1.15      2.83 o
  -2   7   4      180.44      181.17     23.50 o
  -1   7   4       52.42       45.03      7.05 o
   0   7   4       84.03       79.09      5.43 o
   1   7   4       27.17       27.23      2.57 o
   2   7   4        0.18       -1.80      2.32 o
   3   7   4       17.53       19.28      1.28 o
   4   7   4       17.77       19.56      1.92 o
   5   7   4       16.15       20.99      2.02 o
 -13   0   5        7.89        7.01      0.75 o
 -11   0   5      304.98      304.10      6.57 o
  -9   0   5       92.08       99.10      2.57 o
  -7   0   5     1852.77     1966.18     10.92 o
  -5   0   5      103.21      122.13      1.50 o
  -3   0   5      146.58      149.30      5.62 o
  -1   0   5     1302.48     1323.92     32.39 o
   1   0   5      635.08      628.03      4.50 o
   3   0   5      370.97      362.59      4.03 o
   5   0   5     1116.53     1109.13      9.49 o
   7   0   5      703.30      771.28     23.56 o
   9   0   5      368.28      388.90     12.14 o
  11   0   5       42.88       39.67      1.87 o
 -13   1   5       22.87       20.94      1.17 o
 -12   1   5        1.05        0.86      1.53 o
 -11   1   5       23.44       24.73      1.16 o
 -10   1   5      246.58      246.18      6.49 o
  -9   1   5       38.65       43.65      2.08 o
  -8   1   5      139.09      122.01      3.61 o
  -7   1   5        5.72        7.30      0.77 o
  -6   1   5        4.21        0.52      1.42 o
  -5   1   5      755.25      694.81      5.31 o
  -4   1   5     1623.96     1643.33      9.43 o
  -3   1   5      354.88      315.19     12.36 o
  -2   1   5     3396.10     2999.68     76.09 o
  -1   1   5     6269.91     5847.40    359.18 o
   0   1   5     3758.89     3572.17     82.66 o
   1   1   5      482.22      521.19     33.41 o
   2   1   5     1553.90     1627.01     57.91 o
   3   1   5      359.22      369.24     26.52 o
   4   1   5     5421.24     6051.77     91.65 o
   5   1   5      109.54       89.60      4.83 o
   6   1   5        6.32        0.69      1.68 o
   7   1   5      112.69      110.44      5.16 o
   8   1   5      253.99      264.72      7.26 o
   9   1   5       21.19       26.36      1.23 o
  10   1   5       44.70       43.62      1.36 o
  11   1   5        6.65        4.78      1.36 o
  12   1   5       21.24       24.80      2.58 o
 -13   2   5       26.11       24.62      1.36 o
 -12   2   5       47.54       35.60      1.16 o
 -11   2   5       25.38       30.92      1.18 o
 -10   2   5       39.07       36.32      1.31 o
  -9   2   5      286.02      290.86      4.73 o
  -8   2   5        1.87       -2.04      2.09 o
  -7   2   5        1.96       -0.03      1.75 o
  -6   2   5       82.06       75.93      3.04 o
  -5   2   5      131.75      154.98      6.13 o
  -4   2   5     2861.32     2843.79     14.06 o
  -3   2   5      405.22      397.12     14.23 o
  -2   2   5      553.77      549.58      5.30 o
  -1   2   5      109.17      106.16      1.58 o
   0   2   5        0.04        0.35      1.01 o
   1   2   5      140.57      159.48      9.82 o
   2   2   5        3.19        3.54      0.96 o
   3   2   5       14.03       14.81      2.59 o
   4   2   5      678.72      743.02      8.13 o
   5   2   5       28.86       45.86      1.32 o
   6   2   5       17.60       11.22      1.97 o
   7   2   5        0.34        0.11      2.10 o
   8   2   5       56.49       52.34      3.59 o
   9   2   5       96.97       90.16      3.06 o
  10   2   5        4.43        1.78      1.98 o
  11   2   5       21.37       20.65      1.46 o
  12   2   5        2.28        0.90      1.73 o
 -12   3   5       11.80       12.22      1.12 o
 -11   3   5        1.32        1.45      1.12 o
 -10   3   5        8.05        8.86      1.02 o
  -9   3   5      172.12      175.41      3.71 o
  -8   3   5        3.69        0.87      2.11 o
  -7   3   5      474.35      472.70     15.19 o
  -6   3   5      670.49      677.43     22.80 o
  -5   3   5      595.60      594.48     28.42 o
  -4   3   5       67.45       80.60      1.47 o
  -3   3   5        0.26       13.74      8.37 o
  -2   3   5       54.76       49.92      1.65 o
  -1   3   5       39.56       35.44      1.03 o
   0   3   5      115.65      127.56      2.90 o
   1   3   5      302.88      270.14     19.89 o
   2   3   5     1575.79     1728.27     78.56 o
   3   3   5      169.95      185.19      6.87 o
   4   3   5     1057.77     1170.54     27.58 o
   5   3   5       72.08       77.75      1.82 o
   6   3   5       65.86       69.88      1.47 o
   7   3   5        0.30       -1.01      2.66 o
   8   3   5      122.52      117.76      4.31 o
   9   3   5       44.52       43.35      2.09 o
  10   3   5       25.69       26.27      2.33 o
  11   3   5        0.10       -0.06      1.45 o
 -11   4   5       19.53       19.26      1.19 o
 -10   4   5       14.54       15.22      1.40 o
  -9   4   5        0.43        0.74      1.88 o
  -8   4   5       66.43       72.55      3.25 o
  -7   4   5       16.83       13.07      1.05 o
  -6   4   5       25.14       21.82      1.16 o
  -5   4   5      127.76      135.09      5.84 o
  -4   4   5      157.28      170.04      5.42 o
  -3   4   5      608.62      560.12     33.58 o
  -2   4   5      140.40      125.39      8.92 o
  -1   4   5      734.15      697.39     44.91 o
   0   4   5       62.61       73.35      3.53 o
   1   4   5        3.61        4.37      1.01 o
   2   4   5       40.80       40.65      3.96 o
   3   4   5      215.79      217.43     12.53 o
   4   4   5       63.03       55.56      1.73 o
   5   4   5      123.70      128.74      2.37 o
   6   4   5        2.34        2.45      1.67 o
   7   4   5       64.05       64.32      2.90 o
   8   4   5       32.47       30.69      3.74 o
   9   4   5       20.39       18.18      1.92 o
  10   4   5       14.20       12.96      0.92 o
 -10   5   5       21.21       26.14      1.86 o
  -9   5   5       26.39       24.79      1.39 o
  -8   5   5       79.69       72.30      1.56 o
  -7   5   5      203.82      201.00      3.45 o
  -6   5   5       61.36       60.36      2.30 o
  -5   5   5        7.63        4.90      1.21 o
  -4   5   5       59.09       70.42      6.77 o
  -3   5   5       16.38       18.53      1.92 o
  -2   5   5        0.66        1.93      2.06 o
  -1   5   5      144.49      137.04      9.88 o
   0   5   5       23.85       26.66      2.54 o
   1   5   5      941.09      901.25     67.94 o
   2   5   5      211.74      200.48     11.82 o
   3   5   5      652.35      693.10     37.76 o
   4   5   5       50.22       51.66      7.75 o
   5   5   5      269.55      284.66     12.88 o
   6   5   5       49.99       47.45      2.80 o
   7   5   5       20.40       16.21      1.23 o
   8   5   5       15.61       18.00      1.03 o
   9   5   5       21.50       24.09      1.32 o
  -9   6   5        6.12        6.58      1.43 o
  -8   6   5       23.43       31.67      2.60 o
  -7   6   5        0.59        1.35      1.08 o
  -6   6   5       22.88       20.07      1.06 o
  -5   6   5       14.27        9.30      1.91 o
  -4   6   5      121.72      131.74     12.32 o
  -3   6   5      155.81      160.28     16.06 o
  -2   6   5       56.08       53.03      6.48 o
  -1   6   5        1.31        3.54      1.20 o
   0   6   5        0.07        1.04      1.80 o
   1   6   5        4.29        1.95      1.77 o
   2   6   5       81.75       88.57      3.83 o
   3   6   5      134.17      121.32      8.02 o
   4   6   5       13.38        6.41      1.79 o
   5   6   5        7.66        6.83      2.49 o
   6   6   5       18.61       14.81      1.86 o
   7   6   5       37.55       38.12      1.41 o
   8   6   5        5.24        9.08      0.67 o
  -6   7   5        2.33        0.84      1.89 o
  -5   7   5        0.71        0.72      1.49 o
  -4   7   5       43.96       46.04      5.42 o
  -3   7   5        0.53       -0.26      3.31 o
  -2   7   5       23.93       24.29      6.57 o
  -1   7   5        6.43       11.97      2.11 o
   0   7   5      118.56      114.66      7.55 o
   1   7   5       30.79       39.28      3.83 o
   2   7   5        6.38        3.02      2.16 o
   3   7   5       29.96       34.07      4.40 o
   4   7   5       43.39       54.82      6.60 o
   5   7   5        2.92        5.76      0.94 o
 -12   0   6        0.68        1.60      1.19 o
 -10   0   6      135.23      136.91      3.19 o
  -8   0   6      378.05      403.01     10.34 o
  -6   0   6      129.62      120.09      3.59 o
  -4   0   6      664.73      656.32      9.55 o
  -2   0   6       11.35        6.72      0.63 o
   0   0   6      498.63      431.64      6.73 o
   2   0   6     8704.37     9840.59    286.42 o
   4   0   6     1305.83     1485.19     44.39 o
   6   0   6        7.68        7.95      0.82 o
   8   0   6     1356.55     1374.24     30.60 o
  10   0   6        5.64        2.72      2.07 o
  12   0   6        0.65       -0.30      0.89 o
 -13   1   6        3.91        4.40      1.21 o
 -12   1   6        5.18        6.47      2.55 o
 -11   1   6        8.20        5.95      2.88 o
 -10   1   6        5.93        5.37      1.13 o
  -9   1   6      115.89      106.35      6.29 o
  -8   1   6        7.97        6.01      1.19 o
  -7   1   6      886.54      967.61     33.70 o
  -6   1   6      622.00      708.63     12.50 o
  -5   1   6       11.46       15.00      0.73 o
  -4   1   6     1961.74     1967.50     15.58 o
  -3   1   6      590.54      546.51     26.62 o
  -2   1   6     1415.32     1400.76     30.13 o
  -1   1   6      444.75      391.42     13.76 o
   0   1   6      216.61      200.25      2.95 o
   1   1   6        3.02        2.40      1.93 o
   2   1   6      489.82      485.17     20.37 o
   3   1   6     2474.13     2729.00    107.66 o
   4   1   6       26.54       40.34      1.20 o
   5   1   6      179.07      164.66     14.18 o
   6   1   6      426.79      458.46     10.98 o
   7   1   6      191.61      187.96      7.44 o
   8   1   6        1.28        0.93      2.08 o
   9   1   6        0.02        0.00      2.02 o
  10   1   6       85.89       80.16      1.80 o
  11   1   6       11.86       18.36      0.99 o
  12   1   6       24.16       20.63      1.43 o
 -13   2   6       12.56       14.64      1.12 o
 -12   2   6       47.25       57.61      3.90 o
 -11   2   6      100.57       93.75      2.63 o
 -10   2   6        8.12        7.14      2.27 o
  -9   2   6      132.21      133.14      5.40 o
  -8   2   6      144.33      139.58      6.08 o
  -7   2   6        4.59        5.60      1.01 o
  -6   2   6     1391.22     1444.23     22.34 o
  -5   2   6      703.59      659.17     10.78 o
  -4   2   6     2645.17     2712.51     69.32 o
  -3   2   6     1547.58     1548.37     21.83 o
  -2   2   6       25.95       19.04      0.81 o
  -1   2   6      330.87      300.58      3.54 o
   0   2   6     1483.47     1463.51     34.45 o
   1   2   6     1063.32     1037.67     52.46 o
   2   2   6       74.01       67.11      1.47 o
   3   2   6      162.72      155.45      5.99 o
   4   2   6      575.62      611.95      6.60 o
   5   2   6       89.09       97.80      2.32 o
   6   2   6       78.75       92.82      3.15 o
   7   2   6        0.13        0.35      2.08 o
   8   2   6       13.63       10.36      3.82 o
   9   2   6      228.67      203.34      9.59 o
  10   2   6      243.20      236.97      7.91 o
  11   2   6       16.20       18.09      2.45 o
 -12   3   6       41.09       44.60      1.83 o
 -11   3   6        0.00       -0.31      1.55 o
 -10   3   6        0.52       -0.24      2.94 o
  -9   3   6       44.97       42.51      1.58 o
  -8   3   6      162.20      143.91      1.95 o
  -7   3   6      157.37      155.62      6.40 o
  -6   3   6      183.21      185.92      2.99 o
  -5   3   6      588.48      561.76     23.21 o
  -4   3   6        2.94       -1.56      4.48 o
  -3   3   6      563.87      600.58     16.17 o
  -2   3   6      249.50      282.63     15.39 o
  -1   3   6      314.90      297.33      9.96 o
   0   3   6      223.81      230.58      4.29 o
   1   3   6      538.72      562.81     46.75 o
   2   3   6       80.40       97.29      3.30 o
   3   3   6       42.70       38.18      1.99 o
   4   3   6      625.60      647.58     37.20 o
   5   3   6       26.09       29.41      2.33 o
   6   3   6        2.82        3.22      1.40 o
   7   3   6      131.06      128.77      1.96 o
   8   3   6       43.54       46.80      1.55 o
   9   3   6        0.18       -1.18      2.01 o
  10   3   6       25.44       25.94      1.09 o
  11   3   6        9.68        9.95      0.92 o
 -11   4   6        1.01        0.61      1.43 o
 -10   4   6       10.32        9.74      0.96 o
  -9   4   6       45.42       48.66      2.30 o
  -8   4   6      162.57      152.82      2.53 o
  -7   4   6        3.53        2.50      1.42 o
  -6   4   6       48.79       47.17      1.32 o
  -5   4   6      293.29      313.63     12.61 o
  -4   4   6      533.82      518.51     27.10 o
  -3   4   6        0.03       -0.20      2.04 o
  -2   4   6       34.96       32.87      2.52 o
  -1   4   6      910.96      910.12     50.16 o
   0   4   6      507.33      547.12     20.93 o
   1   4   6       43.18       43.78      5.16 o
   2   4   6       23.59       20.48      1.84 o
   3   4   6       69.30       80.29      5.40 o
   4   4   6       21.07       26.67      4.30 o
   5   4   6        1.44        0.20      3.36 o
   6   4   6      219.48      200.95     12.23 o
   7   4   6      117.56      120.32      5.17 o
   8   4   6        5.72        8.28      2.99 o
   9   4   6        0.12       -1.76      1.76 o
  10   4   6       87.07       87.37      2.15 o
 -10   5   6       29.04       28.07      0.96 o
  -9   5   6        4.38        1.72      1.65 o
  -8   5   6       33.02       36.54      1.25 o
  -7   5   6        0.16       -1.30      1.96 o
  -6   5   6      262.90      275.23     14.28 o
  -5   5   6        7.25        7.80      1.28 o
  -4   5   6       36.70       46.93      1.74 o
  -3   5   6        1.07        2.12      1.46 o
  -2   5   6        1.36       -0.06      2.55 o
  -1   5   6       78.21       76.92      6.83 o
   0   5   6      367.04      391.88     17.95 o
   1   5   6       56.87       54.36      1.74 o
   2   5   6        0.12        3.80      2.58 o
   3   5   6      114.43      117.70      3.98 o
   4   5   6      121.01      109.36      7.86 o
   5   5   6       34.96       38.14      1.67 o
   6   5   6       15.40       15.62      1.09 o
   7   5   6        6.07        9.45      1.02 o
   8   5   6       81.10       96.20      5.35 o
   9   5   6       11.50       11.81      0.78 o
  -9   6   6        1.30        0.56      1.61 o
  -8   6   6       33.63       34.40      1.61 o
  -7   6   6        7.45        5.69      1.30 o
  -6   6   6      116.20      127.31      5.13 o
  -5   6   6        0.08        5.44      0.99 o
  -4   6   6       33.94       28.12      1.53 o
  -3   6   6       11.57        6.12      1.72 o
  -2   6   6      213.97      196.78     19.30 o
  -1   6   6       40.08       35.25      3.79 o
   0   6   6        1.01        0.97      1.84 o
   1   6   6      111.00      101.95      8.18 o
   2   6   6       20.12       23.52      3.76 o
   3   6   6       62.68       57.98      3.60 o
   4   6   6       73.81       76.35      7.70 o
   5   6   6       10.73       14.08      4.05 o
   6   6   6        0.08       -0.96      1.87 o
   7   6   6        1.26        0.56      0.84 o
  -6   7   6       26.56       27.89      1.13 o
  -5   7   6        2.87        0.36      1.50 o
  -4   7   6       82.05       83.68     10.26 o
  -3   7   6       17.84       21.94      2.48 o
  -2   7   6       56.42       49.49      5.59 o
  -1   7   6        0.29        1.05      2.38 o
   0   7   6        1.28       -0.19      1.91 o
   1   7   6        6.19        7.29      3.10 o
   2   7   6       13.41       13.42      1.17 o
   3   7   6        0.62        0.33      2.29 o
   4   7   6       11.53       11.81      1.13 o
   5   7   6       10.10        9.22      1.75 o
 -13   0   7        5.78        3.60      1.56 o
 -11   0   7      251.48      260.22      8.97 o
  -9   0   7      296.28      284.88      8.50 o
  -7   0   7       34.66       41.80      3.41 o
  -5   0   7     2812.63     2762.74     66.92 o
  -3   0   7     2224.80     2065.69      9.83 o
  -1   0   7     4464.03     4169.60    152.31 o
   1   0   7     1777.11     1789.67      8.77 o
   3   0   7     2453.01     2583.10     60.47 o
   5   0   7       14.48       13.84      2.20 o
   7   0   7      139.52      134.69      7.23 o
   9   0   7      100.98       86.98      3.61 o
  11   0   7       17.49       12.91      0.95 o
 -13   1   7        0.96        0.01      1.33 o
 -12   1   7       13.64       11.76      3.28 o
 -11   1   7       29.61       31.87      1.22 o
 -10   1   7      121.81      132.54      4.71 o
  -9   1   7       28.58       22.36      1.68 o
  -8   1   7       36.49       42.08      1.73 o
  -7   1   7      309.77      315.84      9.78 o
  -6   1   7      569.73      656.87      5.92 o
  -5   1   7     4293.64     4321.25     30.36 o
  -4   1   7        4.07        9.71      2.27 o
  -3   1   7        7.56       26.30     10.93 o
  -2   1   7     2015.25     2018.42     27.48 o
  -1   1   7       43.96       42.58      2.25 o
   0   1   7        3.72        5.76      0.60 o
   1   1   7       77.15       83.11      3.70 o
   2   1   7        6.47        2.86      1.06 o
   3   1   7      242.10      269.62     15.61 o
   4   1   7     1557.69     1659.28     46.62 o
   5   1   7      564.87      582.49     40.27 o
   6   1   7      977.79     1057.67     29.54 o
   7   1   7        3.51        1.78      1.40 o
   8   1   7      214.80      200.31      6.21 o
   9   1   7       35.01       29.35      1.26 o
  10   1   7      151.67      151.59      6.66 o
  11   1   7       16.48       18.32      1.01 o
  12   1   7        0.41        0.83      0.81 o
 -13   2   7        3.83        3.11      0.89 o
 -12   2   7        2.39       -0.80      1.66 o
 -11   2   7        2.28        0.05      1.31 o
 -10   2   7      112.79      119.25      3.27 o
  -9   2   7        3.26        3.40      1.33 o
  -8   2   7       63.25       69.84      2.91 o
  -7   2   7      218.20      210.48      2.93 o
  -6   2   7       11.91       21.70      8.53 o
  -5   2   7        0.06       -0.19      1.57 o
  -4   2   7      672.42      637.56      8.50 o
  -3   2   7      265.49      267.23      5.47 o
  -2   2   7     1284.86     1209.30      8.41 o
  -1   2   7       63.30       57.61      1.04 o
   0   2   7      918.47      889.15     12.56 o
   1   2   7      281.66      295.71      6.09 o
   2   2   7     1183.56     1300.08     15.72 o
   3   2   7        2.07        2.43      1.89 o
   4   2   7     1235.86     1310.33     34.08 o
   5   2   7      144.83      120.49      7.54 o
   6   2   7      205.59      221.33      6.21 o
   7   2   7       38.21       45.93      2.22 o
   8   2   7        0.00       -0.48      1.56 o
   9   2   7       26.71       29.89      1.25 o
  10   2   7       51.03       44.66      2.11 o
  11   2   7       52.75       52.32      1.90 o
 -12   3   7        1.49        0.81      1.36 o
 -11   3   7        3.86        0.37      2.03 o
 -10   3   7      453.68      472.86     16.15 o
  -9   3   7        0.00        1.75      1.84 o
  -8   3   7       65.67       60.84      2.82 o
  -7   3   7      532.57      511.48     11.08 o
  -6   3   7      571.13      633.91     23.62 o
  -5   3   7       23.18       22.30      1.22 o
  -4   3   7      216.84      194.90      3.65 o
  -3   3   7      738.41      727.26     45.88 o
  -2   3   7      774.91      806.83     37.60 o
  -1   3   7       62.44       66.20      6.28 o
   0   3   7      245.64      260.75     10.81 o
   1   3   7      511.80      496.35     26.56 o
   2   3   7       32.74       31.86      2.40 o
   3   3   7      117.95      124.19      6.65 o
   4   3   7      216.24      203.77      7.05 o
   5   3   7       20.87       20.50      3.42 o
   6   3   7        1.13       -1.04      2.22 o
   7   3   7       58.23       37.30      1.83 o
   8   3   7      311.10      304.66     10.27 o
   9   3   7       21.33       19.30      1.22 o
  10   3   7       31.45       30.83      2.25 o
  11   3   7       20.72       23.77      1.35 o
 -11   4   7       12.95       19.86      0.86 o
 -10   4   7        0.01        0.19      1.77 o
  -9   4   7        0.02       -1.94      1.94 o
  -8   4   7       28.36       21.82      1.89 o
  -7   4   7       46.83       42.80      1.32 o
  -6   4   7      104.19       94.02      4.29 o
  -5   4   7      136.17      121.57      5.83 o
  -4   4   7        4.07        5.91      1.51 o
  -3   4   7       12.67        4.88      2.14 o
  -2   4   7        2.52        3.75      1.34 o
  -1   4   7       35.94       31.38      1.97 o
   0   4   7      717.22      725.03     23.53 o
   1   4   7       13.41       11.29      2.30 o
   2   4   7      544.24      572.82     45.00 o
   3   4   7      287.19      321.85      4.99 o
   4   4   7      312.48      319.43     17.24 o
   5   4   7      210.21      202.45     15.78 o
   6   4   7       48.50       47.55      2.51 o
   7   4   7        2.65        5.68      3.41 o
   8   4   7        2.68        1.93      1.88 o
   9   4   7       43.61       43.43      1.21 o
  10   4   7       51.13       54.82      2.74 o
 -10   5   7       10.96        8.46      0.76 o
  -9   5   7       19.43       21.10      1.66 o
  -8   5   7      137.48      126.27      5.88 o
  -7   5   7       16.59       13.78      1.06 o
  -6   5   7      100.78       90.28      3.78 o
  -5   5   7       60.81       53.55      3.08 o
  -4   5   7      128.19      121.65      4.16 o
  -3   5   7        2.30        3.54      2.63 o
  -2   5   7      227.59      228.20     18.54 o
  -1   5   7      103.66       82.42      5.88 o
   0   5   7        0.78        0.13      1.85 o
   1   5   7        2.16        0.23      2.86 o
   2   5   7       37.48       44.66      1.68 o
   3   5   7        0.65        2.33      2.90 o
   4   5   7       18.94       15.79      1.51 o
   5   5   7       56.07       64.91      3.53 o
   6   5   7        2.18       -0.47      1.80 o
   7   5   7        8.73        7.68      3.34 o
   8   5   7        2.71        2.60      0.99 o
   9   5   7       44.85       48.37      2.59 o
  -9   6   7       21.82       21.13      0.77 o
  -8   6   7        0.53        1.51      1.27 o
  -7   6   7       63.32       65.32      2.05 o
  -6   6   7        8.78        3.64      1.75 o
  -5   6   7      126.03      137.04      8.51 o
  -4   6   7      159.37      153.67      7.43 o
  -3   6   7       61.19       58.74      6.08 o
  -2   6   7       11.49       11.05      1.41 o
  -1   6   7       47.58       54.37      7.89 o
   0   6   7       28.45       25.07      1.10 o
   1   6   7      218.88      209.99     12.30 o
   2   6   7        5.43        7.27      4.18 o
   3   6   7      440.62      471.92     28.32 o
   4   6   7        0.05       -3.26      3.41 o
   5   6   7       40.33       41.05      2.79 o
   6   6   7        0.33       -0.52      1.64 o
   7   6   7        1.19        0.62      1.25 o
  -6   7   7        4.57        3.03      0.76 o
  -5   7   7        9.51       12.87      0.87 o
  -4   7   7       45.97       59.78      3.75 o
  -3   7   7        2.12        1.81      2.09 o
  -2   7   7       42.20       45.72      2.40 o
  -1   7   7       10.66       17.58      2.12 o
   0   7   7       19.33       21.95      1.33 o
   1   7   7        0.22       -3.45      3.45 o
   2   7   7        9.53        6.57      1.55 o
   3   7   7        7.02        6.75      1.07 o
   4   7   7        0.30        2.04      2.22 o
   5   7   7        9.57        6.94      1.16 o
 -12   0   8        6.12        9.14      0.95 o
 -10   0   8      217.12      197.56      7.41 o
  -8   0   8      287.83      291.83      7.81 o
  -6   0   8      444.62      490.87     10.25 o
  -4   0   8      701.80      593.86     24.30 o
  -2   0   8      245.78      246.80      3.00 o
   0   0   8       72.36       86.08      1.80 o
   2   0   8      971.36      931.34      7.30 o
   4   0   8      954.27      997.30     26.49 o
   6   0   8      176.88      160.53      8.06 o
   8   0   8      213.83      211.91     10.05 o
  10   0   8       83.24       85.17      2.45 o
 -13   1   8        2.51        2.69      1.00 o
 -12   1   8        9.04        8.46      0.99 o
 -11   1   8       22.14       25.30      1.95 o
 -10   1   8       10.21        9.64      2.83 o
  -9   1   8       43.61       43.84      3.31 o
  -8   1   8      515.88      520.82      5.96 o
  -7   1   8      275.19      271.55     10.10 o
  -6   1   8        0.22        0.81      1.31 o
  -5   1   8       73.38       76.93      3.16 o
  -4   1   8      111.64      122.53      1.77 o
  -3   1   8       29.00       29.17      0.86 o
  -2   1   8      496.39      464.27     10.45 o
  -1   1   8       33.40       30.78      0.83 o
   0   1   8      447.08      446.15      5.21 o
   1   1   8      347.49      341.30      5.65 o
   2   1   8      848.32      949.34     28.78 o
   3   1   8      353.72      357.21      6.18 o
   4   1   8       47.44       51.80      5.68 o
   5   1   8      538.76      619.77     18.51 o
   6   1   8        0.36        3.28      1.08 o
   7   1   8     1253.04     1220.79     44.03 o
   8   1   8      254.34      243.76      8.68 o
   9   1   8       14.41       15.60      1.11 o
  10   1   8      260.17      262.66      7.54 o
  11   1   8       52.87       55.24      1.35 o
 -13   2   8        4.83        6.32      0.66 o
 -12   2   8        0.67        0.29      1.43 o
 -11   2   8       52.48       53.65      1.36 o
 -10   2   8      259.83      255.87     11.97 o
  -9   2   8        3.73        4.11      1.13 o
  -8   2   8       81.39       93.49      4.17 o
  -7   2   8      162.56      175.30      3.86 o
  -6   2   8        0.01       -1.60      1.60 o
  -5   2   8      524.70      523.23     13.91 o
  -4   2   8      844.54      861.30     17.00 o
  -3   2   8       65.24       63.41      1.18 o
  -2   2   8        0.12        1.19      1.44 o
  -1   2   8      110.02      111.54      1.54 o
   0   2   8       73.74       59.45      2.88 o
   1   2   8      509.63      436.84     18.80 o
   2   2   8      159.10      210.37     13.26 o
   3   2   8      174.47      162.21     11.95 o
   4   2   8      111.16      144.04      3.94 o
   5   2   8       64.93       48.83      2.88 o
   6   2   8        0.43       -1.12      2.14 o
   7   2   8        6.17        6.83      1.34 o
   8   2   8      246.65      222.37      7.06 o
   9   2   8        5.29        6.15      1.20 o
  10   2   8        0.38       -1.85      1.85 o
  11   2   8       12.48       12.16      0.79 o
 -12   3   8        6.27        4.32      0.86 o
 -11   3   8       51.02       53.38      1.36 o
 -10   3   8       10.26       11.20      1.02 o
  -9   3   8       59.40       63.31      3.76 o
  -8   3   8       10.65       10.65      1.63 o
  -7   3   8       49.53       52.25      2.42 o
  -6   3   8      756.32      659.07     12.32 o
  -5   3   8      230.73      246.91      9.88 o
  -4   3   8       22.80       31.53      1.77 o
  -3   3   8        6.98        8.89      2.61 o
  -2   3   8      391.46      372.66      8.23 o
  -1   3   8      453.92      442.69      5.59 o
   0   3   8       71.23       81.40      1.49 o
   1   3   8        1.53       -0.31      2.33 o
   2   3   8       36.68       33.74      3.06 o
   3   3   8       34.39       40.86      1.42 o
   4   3   8      148.41      166.41      5.21 o
   5   3   8      148.13      148.93      4.86 o
   6   3   8        0.30       -2.22      2.22 o
   7   3   8        2.98        5.16      3.01 o
   8   3   8       11.83       21.52      1.19 o
   9   3   8       30.25       21.81      1.18 o
  10   3   8      219.47      220.31      9.80 o
 -11   4   8        0.94        0.83      1.38 o
 -10   4   8       34.81       37.43      1.43 o
  -9   4   8       34.74       34.96      2.06 o
  -8   4   8        1.67        2.64      1.35 o
  -7   4   8       96.53      105.51      2.63 o
  -6   4   8      297.29      303.26     10.17 o
  -5   4   8       12.81       19.07      1.34 o
  -4   4   8        3.28        2.02      1.65 o
  -3   4   8        3.95       -1.91      2.17 o
  -2   4   8       28.16       31.32      2.36 o
  -1   4   8      308.43      345.06     22.44 o
   0   4   8      410.10      417.26     18.10 o
   1   4   8      114.94      128.23      8.67 o
   2   4   8       92.80      104.58     10.74 o
   3   4   8       28.09       26.33      5.09 o
   4   4   8       17.65       12.51      1.43 o
   5   4   8       84.17       89.11      2.16 o
   6   4   8      158.93      167.27      8.92 o
   7   4   8       16.36       15.35      1.13 o
   8   4   8        0.25       -1.06      1.92 o
   9   4   8        6.45        8.87      1.88 o
  10   4   8        7.07        6.68      1.24 o
 -10   5   8        2.35        0.36      1.43 o
  -9   5   8        3.31        0.85      1.47 o
  -8   5   8        8.91        6.45      1.93 o
  -7   5   8        7.27        2.08      2.06 o
  -6   5   8      120.46      124.25      5.96 o
  -5   5   8      236.16      206.65      7.01 o
  -4   5   8       35.21       38.35      1.66 o
  -3   5   8       44.90       46.69      2.39 o
  -2   5   8      231.98      239.02     21.41 o
  -1   5   8        0.00        2.09      1.75 o
   0   5   8       66.77       61.79      2.39 o
   1   5   8       16.16       12.41      1.76 o
   2   5   8        9.41        9.32      2.82 o
   3   5   8      150.93      143.51     15.76 o
   4   5   8      188.12      199.99      5.55 o
   5   5   8       92.07       89.30      5.50 o
   6   5   8       45.29       43.31      3.95 o
   7   5   8       27.73       26.04      1.33 o
   8   5   8        3.59        5.60      2.06 o
  -8   6   8        4.33        2.68      0.97 o
  -7   6   8        0.10        1.70      1.49 o
  -6   6   8        8.28        6.61      1.92 o
  -5   6   8       51.05       47.53      3.37 o
  -4   6   8       66.23       66.58      4.22 o
  -3   6   8       31.11       19.11      2.11 o
  -2   6   8      104.80       87.20     10.92 o
  -1   6   8        4.28        4.62      1.65 o
   0   6   8       89.61       82.60      4.70 o
   1   6   8       93.34       99.97      6.43 o
   2   6   8       60.69       67.77      2.38 o
   3   6   8       58.03       56.80      3.60 o
   4   6   8       11.27       10.40      4.69 o
   5   6   8        8.46       12.17      1.71 o
   6   6   8        1.71        2.65      1.40 o
   7   6   8       25.01       30.69      1.80 o
  -6   7   8        9.94        8.97      0.68 o
  -5   7   8        4.26        1.58      1.40 o
  -4   7   8        2.03        3.54      0.98 o
  -3   7   8       50.72       47.43      6.18 o
  -2   7   8       10.67        9.70      4.46 o
  -1   7   8       18.56       22.81      4.77 o
   0   7   8        1.80        1.19      1.49 o
   1   7   8       38.27       43.07      4.61 o
   2   7   8        0.21        2.70      1.22 o
   3   7   8       26.45       31.07      4.31 o
   4   7   8        5.78        5.61      0.92 o
 -13   0   9       20.39       26.96      1.48 o
 -11   0   9       10.57        8.56      1.57 o
  -9   0   9        3.14        1.24      1.79 o
  -7   0   9      337.30      366.28      7.64 o
  -5   0   9       66.38       89.89      1.23 o
  -3   0   9     2299.11     2339.60     57.70 o
  -1   0   9       19.60       16.42      1.12 o
   1   0   9    14302.38    17247.27    692.18 o
   3   0   9        9.97        8.06      0.91 o
   5   0   9     1549.12     1577.77     72.45 o
   7   0   9       29.44       25.57      1.18 o
   9   0   9      149.66      146.19     11.08 o
  11   0   9        1.63        5.10      1.27 o
 -13   1   9        0.37        1.32      0.89 o
 -12   1   9       17.19       17.26      1.11 o
 -11   1   9        0.51        0.28      1.83 o
 -10   1   9      183.61      187.39      6.26 o
  -9   1   9       18.27       20.20      1.13 o
  -8   1   9        0.09        2.01      1.39 o
  -7   1   9       42.39       57.39      1.18 o
  -6   1   9      180.76      212.99      8.04 o
  -5   1   9      168.89      149.79      6.15 o
  -4   1   9       27.34       31.44      0.98 o
  -3   1   9      229.94      200.93      2.84 o
  -2   1   9     3808.65     3749.00     94.52 o
  -1   1   9      194.95      200.65      4.57 o
   0   1   9     1818.02     1901.33      8.12 o
   1   1   9     2332.99     2608.86     78.08 o
   2   1   9       31.95       38.69      1.51 o
   3   1   9       83.10       80.48      6.29 o
   4   1   9     1427.57     1522.86     27.00 o
   5   1   9        5.86        3.88      2.45 o
   6   1   9       33.44       36.54      4.32 o
   7   1   9      164.00      147.78      3.28 o
   8   1   9        0.38        2.11      1.57 o
   9   1   9      313.94      307.84     10.01 o
  10   1   9       68.68       59.38      2.37 o
  11   1   9       19.12       19.41      0.87 o
 -13   2   9       12.44        9.59      0.72 o
 -12   2   9       15.77       16.00      0.95 o
 -11   2   9      186.54      190.90      5.72 o
 -10   2   9       35.11       26.36      1.85 o
  -9   2   9       27.34       20.98      1.16 o
  -8   2   9        0.13        1.05      1.75 o
  -7   2   9      122.36      141.68      2.01 o
  -6   2   9      182.43      204.85      3.01 o
  -5   2   9     1131.61     1110.65     51.01 o
  -4   2   9        1.92        4.97      1.41 o
  -3   2   9       98.39       96.67      2.30 o
  -2   2   9      677.75      605.45      6.51 o
  -1   2   9      138.79      144.02      2.35 o
   0   2   9       58.30       54.12      2.58 o
   1   2   9        0.01        1.20      1.82 o
   2   2   9      138.60      134.92      8.19 o
   3   2   9      427.03      414.95     24.22 o
   4   2   9      231.64      284.65     11.35 o
   5   2   9       55.80       61.04      1.75 o
   6   2   9       38.60       34.96      1.71 o
   7   2   9      193.67      180.51      4.54 o
   8   2   9        2.02        2.58      4.47 o
   9   2   9      348.73      343.87     15.57 o
  10   2   9        2.14       -1.09      1.72 o
  11   2   9       61.97       52.18      1.45 o
 -12   3   9        0.46       -0.83      1.36 o
 -11   3   9        2.10       -0.12      1.71 o
 -10   3   9        0.38        2.97      1.42 o
  -9   3   9       13.07       14.19      1.03 o
  -8   3   9       18.22       24.09      1.83 o
  -7   3   9      137.14      120.66      4.21 o
  -6   3   9      590.62      588.06     21.50 o
  -5   3   9      433.69      427.60      8.23 o
  -4   3   9      127.35      124.50      1.85 o
  -3   3   9      172.64      169.62      8.13 o
  -2   3   9      229.87      201.77      4.61 o
  -1   3   9     1194.44     1234.30     55.58 o
   0   3   9       11.62       16.53      1.23 o
   1   3   9      115.97      123.72      7.47 o
   2   3   9      258.17      312.11      6.07 o
   3   3   9       11.74       10.94      1.21 o
   4   3   9       11.84       15.80      1.29 o
   5   3   9       39.49       41.52      1.67 o
   6   3   9      124.93      126.23      3.81 o
   7   3   9       56.04       50.40      2.25 o
   8   3   9        0.03        0.33      2.72 o
   9   3   9        2.28       -0.53      1.88 o
  10   3   9        0.85        0.86      1.43 o
 -11   4   9       31.11       32.91      1.89 o
 -10   4   9      106.26      103.15      2.60 o
  -9   4   9       15.80       15.69      1.37 o
  -8   4   9      330.31      323.92     11.35 o
  -7   4   9        0.07       -1.42      1.87 o
  -6   4   9       16.76       15.51      4.68 o
  -5   4   9      184.47      180.62      3.89 o
  -4   4   9        2.73        0.76      2.24 o
  -3   4   9        3.55        4.78      1.89 o
  -2   4   9      122.95      120.16     10.09 o
  -1   4   9       15.91       18.03      3.00 o
   0   4   9       74.27       66.49      2.75 o
   1   4   9       32.35       37.01      1.46 o
   2   4   9        1.56        4.20      1.52 o
   3   4   9       41.28       41.96      1.68 o
   4   4   9        4.93        6.12      2.73 o
   5   4   9        3.30       -0.30      5.67 o
   6   4   9       11.54        6.20      3.18 o
   7   4   9       87.97       86.62      1.70 o
   8   4   9       12.11       15.31      2.48 o
   9   4   9        7.08        6.13      0.84 o
 -10   5   9       28.47       35.43      1.14 o
  -9   5   9       14.08       18.46      0.96 o
  -8   5   9        1.50        1.39      1.29 o
  -7   5   9       24.22       17.35      1.08 o
  -6   5   9       37.24       28.25      1.24 o
  -5   5   9      487.15      475.36     20.81 o
  -4   5   9        0.04       -0.95      2.59 o
  -3   5   9      481.62      449.49     28.26 o
  -2   5   9        7.38        6.03      2.85 o
  -1   5   9      116.00       97.06      8.36 o
   0   5   9        1.41        3.18      1.39 o
   1   5   9        3.93        4.24      1.74 o
   2   5   9       81.97       85.58     10.20 o
   3   5   9      178.55      192.46     11.83 o
   4   5   9       69.02       71.85      3.21 o
   5   5   9      129.14      120.13     11.81 o
   6   5   9        8.34        7.31      1.37 o
   7   5   9        5.30        2.33      1.82 o
   8   5   9        8.18        8.34      0.79 o
  -8   6   9       21.19       23.00      1.43 o
  -7   6   9       70.82       71.34      2.43 o
  -6   6   9        0.03        1.38      1.66 o
  -5   6   9        0.42        1.46      1.16 o
  -4   6   9       19.87       29.05      4.74 o
  -3   6   9        1.52        2.79      2.60 o
  -2   6   9       42.99       46.65      5.63 o
  -1   6   9        2.33        3.39      2.89 o
   0   6   9       65.32       66.68      3.39 o
   1   6   9       28.70       25.27      4.20 o
   2   6   9      223.81      221.92     12.15 o
   3   6   9       22.62       24.44      2.59 o
   4   6   9        0.01        3.22      1.55 o
   5   6   9       40.99       43.21      3.18 o
   6   6   9        2.15        1.11      1.54 o
  -6   7   9       43.89       45.51      2.01 o
  -5   7   9       10.89       11.43      1.01 o
  -4   7   9      119.41      128.21     14.28 o
  -3   7   9       18.22       16.63      2.59 o
  -2   7   9       33.45       38.52      3.94 o
  -1   7   9        2.69        7.37      1.00 o
   0   7   9        0.23        0.31      1.03 o
   1   7   9       14.15       13.77      1.14 o
   2   7   9        6.33        7.81      2.62 o
   3   7   9       13.22        9.63      1.02 o
   4   7   9        8.29        9.37      0.86 o
 -12   0  10        0.99        2.44      1.70 o
 -10   0  10       64.72       67.60      4.36 o
  -8   0  10        6.44        9.26      1.61 o
  -6   0  10      257.27      250.74      8.32 o
  -4   0  10     1267.96     1318.55     50.02 o
  -2   0  10     2381.99     2432.93     11.90 o
   0   0  10     4368.19     4768.90     64.81 o
   2   0  10     1560.95     1701.28     46.28 o
   4   0  10      356.01      366.71      5.66 o
   6   0  10     1166.38     1139.09     26.06 o
   8   0  10      122.59      129.59      3.32 o
  10   0  10      172.49      162.03      5.05 o
 -13   1  10        0.39        1.42      0.85 o
 -12   1  10        8.81        9.30      0.90 o
 -11   1  10       73.59       75.64      3.35 o
 -10   1  10        0.74        6.01      1.45 o
  -9   1  10       91.52       92.93      2.29 o
  -8   1  10        0.73       -1.71      1.71 o
  -7   1  10       53.09       47.62      1.12 o
  -6   1  10       64.17       64.00      1.62 o
  -5   1  10        0.03        0.57      1.32 o
  -4   1  10      324.68      337.48     25.55 o
  -3   1  10      258.52      250.18      8.93 o
  -2   1  10     2635.36     2802.74     15.00 o
  -1   1  10     2518.97     2598.73     12.68 o
   0   1  10     1079.72     1128.48     13.01 o
   1   1  10      452.11      500.60     28.53 o
   2   1  10       12.80        7.95      1.19 o
   3   1  10      233.80      254.75      4.88 o
   4   1  10       25.87       25.46      2.50 o
   5   1  10       13.89       12.83      4.86 o
   6   1  10      197.58      180.19      5.72 o
   7   1  10        8.05        6.43      2.19 o
   8   1  10       34.45       39.03      1.37 o
   9   1  10      188.35      172.07      2.57 o
  10   1  10        0.44        2.63      1.61 o
  11   1  10       20.87       19.86      1.66 o
 -13   2  10       14.74       15.79      0.92 o
 -12   2  10       26.00       27.72      1.44 o
 -11   2  10        8.32       10.67      1.97 o
 -10   2  10       63.19       70.85      4.64 o
  -9   2  10      485.08      471.03     12.08 o
  -8   2  10      520.71      507.80     15.96 o
  -7   2  10        6.72        7.99      1.85 o
  -6   2  10      145.34      118.10      4.18 o
  -5   2  10      254.88      226.91      5.88 o
  -4   2  10       72.67       66.78      1.34 o
  -3   2  10        1.52        0.23      1.75 o
  -2   2  10        0.00        0.48      1.52 o
  -1   2  10     1605.99     1630.99     11.01 o
   0   2  10        4.21        6.78      1.53 o
   1   2  10      706.31      772.93     22.51 o
   2   2  10       56.80       62.70      3.63 o
   3   2  10      921.49     1057.69     48.76 o
   4   2  10       19.42       23.89      2.22 o
   5   2  10        6.36        1.19      4.58 o
   6   2  10      353.32      316.59     12.22 o
   7   2  10        2.07       -0.65      2.63 o
   8   2  10        0.36        0.27      2.18 o
   9   2  10        0.10       -0.76      1.45 o
  10   2  10        2.71        4.49      1.32 o
 -12   3  10       38.74       38.33      1.30 o
 -11   3  10        5.07        4.63      0.99 o
 -10   3  10       24.78       26.53      1.45 o
  -9   3  10       48.56       54.36      1.83 o
  -8   3  10       87.10       85.69      4.52 o
  -7   3  10      297.54      306.59      4.70 o
  -6   3  10      202.90      198.16     10.81 o
  -5   3  10      157.28      152.59      4.11 o
  -4   3  10       58.53       55.98      2.82 o
  -3   3  10        2.16        4.30      1.12 o
  -2   3  10        1.21        0.16      2.96 o
  -1   3  10      610.01      641.94     25.34 o
   0   3  10        0.13       -1.23      1.45 o
   1   3  10       49.91       60.66      1.94 o
   2   3  10        6.68        2.59      2.40 o
   3   3  10      350.90      332.66      9.56 o
   4   3  10       55.57       54.43      4.09 o
   5   3  10      295.28      280.50     18.51 o
   6   3  10       53.51       50.92      1.68 o
   7   3  10       91.27       82.84      1.71 o
   8   3  10       34.43       34.71      2.03 o
   9   3  10       20.09       19.38      1.20 o
  10   3  10      174.71      163.40      7.41 o
 -11   4  10        0.02        0.14      1.31 o
 -10   4  10      105.03      119.45      4.42 o
  -9   4  10        5.65        1.63      1.97 o
  -8   4  10      319.80      343.42     10.03 o
  -7   4  10      199.51      197.21      7.46 o
  -6   4  10        6.69        7.06      1.25 o
  -5   4  10        4.74       -2.00      2.00 o
  -4   4  10        9.31       10.15      2.11 o
  -3   4  10        3.59       -0.69      2.51 o
  -2   4  10      153.23      142.10      7.42 o
  -1   4  10       50.97       40.21      3.26 o
   0   4  10      389.98      387.29     15.59 o
   1   4  10       71.06       72.48      4.89 o
   2   4  10       22.26       21.30      1.40 o
   3   4  10        2.79        2.51      2.82 o
   4   4  10      567.81      588.16     30.09 o
   5   4  10       94.39       86.22      8.64 o
   6   4  10      155.91      168.23      7.68 o
   7   4  10       27.20       28.04      1.87 o
   8   4  10        1.08        1.92      1.16 o
   9   4  10        4.36        3.57      0.89 o
 -10   5  10        0.00        1.33      1.32 o
  -9   5  10        0.30        0.47      1.13 o
  -8   5  10        0.70       -1.66      1.66 o
  -7   5  10       69.55       66.58      3.81 o
  -6   5  10       60.21       62.34      1.98 o
  -5   5  10        1.79        2.36      1.35 o
  -4   5  10        3.37        3.88      1.51 o
  -3   5  10        0.00       -2.61      2.76 o
  -2   5  10      224.99      220.08     18.68 o
  -1   5  10       10.55        7.01      1.74 o
   0   5  10      107.59       96.84      4.46 o
   1   5  10      550.78      587.99     41.85 o
   2   5  10      166.59      177.95      4.64 o
   3   5  10       18.78       18.84      1.96 o
   4   5  10      319.88      342.01     26.55 o
   5   5  10       81.46       80.66      8.15 o
   6   5  10        0.01       -1.96      1.96 o
   7   5  10       51.92       55.09      3.24 o
   8   5  10       25.80       28.57      1.73 o
  -8   6  10       60.69       70.74      3.66 o
  -7   6  10       12.04       12.14      0.84 o
  -6   6  10       19.86       20.44      1.01 o
  -5   6  10        0.06        0.64      1.68 o
  -4   6  10       11.79        6.29      1.89 o
  -3   6  10        4.00        2.54      2.52 o
  -2   6  10       79.05       69.78      6.90 o
  -1   6  10       61.48       68.54     10.25 o
   0   6  10      115.66      114.22      6.27 o
   1   6  10        2.23       -0.82      2.74 o
   2   6  10        0.92        0.78      2.60 o
   3   6  10        5.03        3.69      2.72 o
   4   6  10       43.84       47.14      7.68 o
   5   6  10       22.89       24.46      1.30 o
   6   6  10       60.01       70.90      4.82 o
  -5   7  10       13.42       11.87      0.72 o
  -4   7  10       39.17       40.96      5.09 o
  -3   7  10        0.52        3.16      1.96 o
  -2   7  10        0.36        1.97      1.89 o
  -1   7  10       20.48       15.27      2.68 o
   0   7  10       29.87       35.72      4.18 o
   1   7  10        2.74        4.89      1.27 o
   2   7  10       26.07       28.14      2.19 o
   3   7  10        7.64        6.96      0.94 o
 -13   0  11       15.94       19.98      1.66 o
 -11   0  11      118.28      125.83      5.11 o
  -9   0  11       49.38       49.35      1.43 o
  -7   0  11       27.91       13.75      0.87 o
  -5   0  11     1823.25     1779.70     31.63 o
  -3   0  11     1300.71     1193.82     18.17 o
  -1   0  11        2.19        2.49      0.98 o
   1   0  11     1270.41     1359.36     53.01 o
   3   0  11     1227.69     1265.02     23.72 o
   5   0  11      679.02      681.73     31.93 o
   7   0  11        0.12        0.46      1.56 o
   9   0  11      487.14      486.50     21.25 o
  11   0  11      196.94      197.21      9.37 o
 -13   1  11        3.00        6.64      1.70 o
 -12   1  11        2.04        3.95      1.24 o
 -11   1  11       25.64       20.14      1.10 o
 -10   1  11      116.91      113.15      4.05 o
  -9   1  11        3.54        5.11      1.91 o
  -8   1  11       26.31       22.03      1.04 o
  -7   1  11        1.71        1.72      1.41 o
  -6   1  11       44.68       42.11      1.00 o
  -5   1  11       53.84       40.45      2.15 o
  -4   1  11      631.43      605.50     15.41 o
  -3   1  11      116.32      136.35      1.89 o
  -2   1  11      156.20      180.12      2.68 o
  -1   1  11     1278.38     1353.67     13.88 o
   0   1  11     6432.78     7094.82    116.40 o
   1   1  11        0.22        3.42      1.15 o
   2   1  11       65.25       59.81      4.39 o
   3   1  11       40.18       29.07      2.44 o
   4   1  11       80.95       81.27      3.27 o
   5   1  11       62.02       64.49      2.77 o
   6   1  11       71.25       74.01      3.66 o
   7   1  11        5.07        5.30      1.87 o
   8   1  11      106.16      105.55      7.10 o
   9   1  11        3.68        2.48      1.95 o
  10   1  11       23.36       20.10      1.69 o
 -13   2  11        0.01        0.49      1.50 o
 -12   2  11        0.79        0.42      1.43 o
 -11   2  11       44.90       42.40      3.72 o
 -10   2  11       63.31       72.88      1.99 o
  -9   2  11       88.47      101.75      6.10 o
  -8   2  11       14.44        8.13      1.40 o
  -7   2  11       18.00       21.18      1.02 o
  -6   2  11      100.72       97.64      1.54 o
  -5   2  11       82.69       84.17      4.68 o
  -4   2  11      148.93      132.12      1.88 o
  -3   2  11      139.68      165.34      9.82 o
  -2   2  11      444.14      448.72      5.36 o
  -1   2  11      437.95      418.71     19.92 o
   0   2  11       53.30       54.87      1.81 o
   1   2  11     1082.66     1190.44     73.02 o
   2   2  11      139.35      136.11      6.13 o
   3   2  11       40.53       42.06      1.46 o
   4   2  11       89.94       94.86      2.48 o
   5   2  11       40.22       31.26      2.08 o
   6   2  11      236.66      202.95      7.13 o
   7   2  11      192.80      167.31      7.50 o
   8   2  11      469.98      445.68     23.14 o
   9   2  11        2.36        1.29      1.87 o
  10   2  11       22.82       19.82      1.02 o
 -12   3  11       43.88       37.25      2.33 o
 -11   3  11        6.18        3.59      1.22 o
 -10   3  11      194.81      180.66      7.82 o
  -9   3  11        0.24        2.81      1.23 o
  -8   3  11      192.12      183.78      3.10 o
  -7   3  11        3.70        2.08      1.84 o
  -6   3  11      172.44      175.51      5.58 o
  -5   3  11       85.45       81.76      1.79 o
  -4   3  11       35.39       40.30      2.47 o
  -3   3  11      146.94      142.09      8.58 o
  -2   3  11       21.91       13.67      1.03 o
  -1   3  11      115.83      113.55      4.66 o
   0   3  11      286.56      247.55      8.75 o
   1   3  11      255.28      265.19      6.14 o
   2   3  11       14.14       14.26      1.42 o
   3   3  11        0.34       -0.42      2.63 o
   4   3  11       61.31       72.32      5.36 o
   5   3  11       86.48       75.30      2.11 o
   6   3  11       90.64       92.19      5.85 o
   7   3  11       29.48       25.88      2.28 o
   8   3  11        0.48        0.77      2.10 o
   9   3  11       13.54       14.82      1.40 o
  10   3  11       30.13       37.73      1.79 o
 -11   4  11        0.13       -1.80      1.80 o
 -10   4  11       28.41       31.70      2.20 o
  -9   4  11      176.59      181.25      5.32 o
  -8   4  11       31.43       32.43      1.23 o
  -7   4  11       43.24       43.34      3.12 o
  -6   4  11       53.09       53.73      4.10 o
  -5   4  11       19.73       23.26      1.09 o
  -4   4  11        5.58        7.53      1.44 o
  -3   4  11        3.08        3.01      2.29 o
  -2   4  11      264.73      264.63     14.38 o
  -1   4  11      191.25      168.89     11.53 o
   0   4  11        0.34       -0.42      1.67 o
   1   4  11       17.74       16.95      1.35 o
   2   4  11       21.26       21.38      1.47 o
   3   4  11      147.77      147.18      8.66 o
   4   4  11       38.09       32.48      2.44 o
   5   4  11      131.32      128.33      3.15 o
   6   4  11        0.13       -0.37      1.57 o
   7   4  11      158.01      167.32      7.77 o
   8   4  11        0.64        1.10      1.33 o
   9   4  11        0.02       -1.30      1.30 o
 -10   5  11       26.46       23.13      0.83 o
  -9   5  11        1.78       -0.91      1.44 o
  -8   5  11       39.78       38.54      2.38 o
  -7   5  11       16.75       20.63      1.31 o
  -6   5  11        0.94       -0.14      1.98 o
  -5   5  11        0.21       -0.04      2.17 o
  -4   5  11      113.91      110.80      9.91 o
  -3   5  11        2.76        3.93      2.02 o
  -2   5  11        4.92        7.39      6.05 o
  -1   5  11      284.98      272.59     27.41 o
   0   5  11       18.37       18.81      1.11 o
   1   5  11      503.35      522.42     45.41 o
   2   5  11        4.39        9.65      2.06 o
   3   5  11       48.00       48.34      4.64 o
   4   5  11      134.63      134.34      6.40 o
   5   5  11        7.66       10.52      3.80 o
   6   5  11       28.56       27.55      2.82 o
   7   5  11       12.07        9.56      0.86 o
  -8   6  11       12.91       11.79      0.72 o
  -7   6  11        2.25        2.18      0.88 o
  -6   6  11       46.28       45.03      2.52 o
  -5   6  11       70.19       69.94      4.69 o
  -4   6  11       16.15       15.77      3.08 o
  -3   6  11       50.38       47.99      5.59 o
  -2   6  11        2.58        5.05      1.16 o
  -1   6  11       14.19       15.21      1.28 o
   0   6  11       17.05       15.20      2.28 o
   1   6  11        1.10        2.36      2.61 o
   2   6  11       92.25       96.69      3.33 o
   3   6  11        9.43       10.41      1.67 o
   4   6  11       16.85       14.39      1.25 o
   5   6  11        1.62        2.19      1.42 o
   6   6  11       36.49       37.94      3.33 o
  -5   7  11       44.91       47.65      3.86 o
  -4   7  11        7.29        6.72      1.96 o
  -3   7  11        0.82       -0.12      1.69 o
  -2   7  11        5.93        6.12      1.00 o
  -1   7  11        5.41        5.57      0.98 o
   0   7  11       14.34       13.58      1.81 o
   1   7  11        7.84        9.06      1.00 o
   2   7  11       68.95       70.29      8.83 o
   3   7  11        5.09        7.02      1.93 o
 -12   0  12        3.36        1.44      1.64 o
 -10   0  12       27.93       32.21      1.21 o
  -8   0  12       68.35       70.85      4.49 o
  -6   0  12      343.27      361.75     11.09 o
  -4   0  12      448.31      483.13     14.51 o
  -2   0  12     4646.34     4915.25     32.61 o
   0   0  12     3340.19     3627.78     83.55 o
   2   0  12      459.29      524.90      6.08 o
   4   0  12      338.10      331.87     11.47 o
   6   0  12       11.71        7.14      3.08 o
   8   0  12      334.61      317.25      6.32 o
  10   0  12       57.66       56.98      2.33 o
 -13   1  12        0.03       -1.25      1.25 o
 -12   1  12       65.70       69.29      4.54 o
 -11   1  12       11.83       12.15      1.62 o
 -10   1  12       10.47        9.52      1.93 o
  -9   1  12        9.67        9.03      2.49 o
  -8   1  12        6.48       10.13      1.29 o
  -7   1  12        0.21        1.48      0.88 o
  -6   1  12      152.54      147.65      4.20 o
  -5   1  12        9.34       18.37      2.84 o
  -4   1  12       31.70       19.57      1.22 o
  -3   1  12      674.07      717.87     15.25 o
  -2   1  12     1100.66     1152.67      9.36 o
  -1   1  12      400.37      386.05     10.74 o
   0   1  12     1105.50     1202.28     20.20 o
   1   1  12      189.59      201.35      7.85 o
   2   1  12      122.75      127.71      4.20 o
   3   1  12      572.46      566.84     19.31 o
   4   1  12       46.83       36.90      1.51 o
   5   1  12       61.12       62.00      9.20 o
   6   1  12       11.49        7.58      1.32 o
   7   1  12       83.52       78.57      1.64 o
   8   1  12        0.24        4.34      2.04 o
   9   1  12       45.42       47.38      2.29 o
  10   1  12       20.24       22.17      1.49 o
 -12   2  12       67.99       69.51      4.99 o
 -11   2  12        3.33        2.49      1.26 o
 -10   2  12        6.16        0.39      2.10 o
  -9   2  12       25.93       20.59      2.61 o
  -8   2  12       59.83       54.96      1.39 o
  -7   2  12      136.62      143.22      4.55 o
  -6   2  12      198.70      205.58      7.20 o
  -5   2  12      268.76      259.72      9.76 o
  -4   2  12       20.47       26.18      4.51 o
  -3   2  12      485.17      526.08     14.90 o
  -2   2  12      197.47      203.64     10.22 o
  -1   2  12      352.71      353.17     19.73 o
   0   2  12      308.75      326.58      8.48 o
   1   2  12      173.16      177.99      4.34 o
   2   2  12     1757.33     1864.96     63.91 o
   3   2  12        0.02        3.79      2.27 o
   4   2  12      366.45      364.82     31.34 o
   5   2  12       92.92      101.49     10.35 o
   6   2  12      527.80      552.49     19.76 o
   7   2  12       77.66       75.08      3.08 o
   8   2  12        1.32        3.22      2.07 o
   9   2  12      171.53      174.02      7.28 o
  10   2  12       20.43       16.25      0.81 o
 -12   3  12        0.54        0.91      1.18 o
 -11   3  12        1.35        0.70      1.57 o
 -10   3  12       93.42       76.70      4.54 o
  -9   3  12      112.91      110.15      2.33 o
  -8   3  12       37.09       37.53      2.34 o
  -7   3  12       88.75       86.74      3.89 o
  -6   3  12        1.41        3.73      1.19 o
  -5   3  12       52.72       50.11      1.21 o
  -4   3  12        9.49       10.89      1.12 o
  -3   3  12      445.60      434.89     25.76 o
  -2   3  12       73.52       70.58      3.88 o
  -1   3  12      450.74      422.83     17.66 o
   0   3  12       16.68       13.96      1.76 o
   1   3  12       65.75       69.14      2.98 o
   2   3  12       16.33       17.01      1.30 o
   3   3  12       49.18       55.01      1.78 o
   4   3  12      763.57      797.69     50.45 o
   5   3  12       43.35       40.41      7.61 o
   6   3  12       18.34       13.01      1.27 o
   7   3  12        7.18        6.32      1.90 o
   8   3  12       19.74       10.97      1.07 o
   9   3  12       31.30       36.19      1.07 o
 -11   4  12        5.07        3.13      1.38 o
 -10   4  12        7.21       12.26      2.98 o
  -9   4  12       38.74       35.96      1.18 o
  -8   4  12       28.70       26.66      2.39 o
  -7   4  12      247.93      219.30      5.50 o
  -6   4  12       16.48       16.54      1.50 o
  -5   4  12        4.07        1.18      2.03 o
  -4   4  12       64.20       55.84      3.52 o
  -3   4  12        3.16        4.75      2.59 o
  -2   4  12       72.91       86.24      4.00 o
  -1   4  12       44.29       46.61      4.55 o
   0   4  12       63.67       62.84      3.15 o
   1   4  12      168.76      162.72     12.76 o
   2   4  12       15.57       15.59      1.44 o
   3   4  12      468.21      470.22     23.20 o
   4   4  12      103.81       85.06      7.68 o
   5   4  12       38.19       36.16      2.31 o
   6   4  12       13.19        7.82      3.17 o
   7   4  12       76.63       75.10      4.34 o
   8   4  12        1.79       -1.20      2.48 o
 -10   5  12       56.74       60.99      3.35 o
  -9   5  12        0.08       -1.06      1.37 o
  -8   5  12      137.11      137.74      6.74 o
  -7   5  12        5.56        6.95      1.99 o
  -6   5  12        6.33        1.63      1.98 o
  -5   5  12       36.99       43.10      3.23 o
  -4   5  12      252.40      215.78     17.20 o
  -3   5  12        4.52       11.73      4.93 o
  -2   5  12      514.85      466.51     43.76 o
  -1   5  12        5.35        5.63      1.68 o
   0   5  12      881.52      865.96     47.48 o
   1   5  12       49.93       44.51      4.56 o
   2   5  12       94.02       88.18      4.51 o
   3   5  12       14.96       14.06      1.53 o
   4   5  12       21.60       24.54      4.22 o
   5   5  12       19.47       22.21      1.43 o
   6   5  12       23.23       32.18      1.92 o
   7   5  12        1.24        0.83      0.94 o
  -8   6  12        4.53        4.26      0.71 o
  -7   6  12        8.96        6.36      1.43 o
  -6   6  12        1.53       -0.32      1.49 o
  -5   6  12       45.16       42.48      3.53 o
  -4   6  12        6.26        4.64      2.06 o
  -3   6  12       22.08       20.37      2.48 o
  -2   6  12       13.65       15.46      2.96 o
  -1   6  12        0.04       -2.32      3.90 o
   0   6  12        1.37        2.36      1.47 o
   1   6  12        8.94        7.84      1.69 o
   2   6  12      121.51      125.30      7.46 o
   3   6  12       52.94       60.87      4.25 o
   4   6  12       13.61       15.95      2.43 o
   5   6  12       60.86       68.69      5.13 o
  -4   7  12        2.36        1.31      1.57 o
  -3   7  12        6.73       10.07      1.47 o
  -2   7  12       21.77       19.45      2.58 o
  -1   7  12        3.86        5.06      2.97 o
   0   7  12        0.00        0.32      1.26 o
   1   7  12        0.01        1.29      1.59 o
   2   7  12       51.04       56.39      3.95 o
 -13   0  13      106.15       87.21      3.45 o
 -11   0  13       95.66       94.01      8.41 o
  -9   0  13        8.00       15.34      1.04 o
  -7   0  13       19.80       12.00      0.95 o
  -5   0  13      617.03      603.36      5.62 o
  -3   0  13     5204.58     5195.55     36.31 o
  -1   0  13     1015.02     1062.84     14.41 o
   1   0  13      140.87      161.55      2.28 o
   3   0  13        0.02        1.47      2.28 o
   5   0  13      113.56      132.22     10.18 o
   7   0  13      161.93      170.91      8.01 o
   9   0  13        9.56       10.69      0.98 o
 -13   1  13        9.56       15.35      0.87 o
 -12   1  13       27.39       28.50      1.05 o
 -11   1  13        3.55        1.93      1.26 o
 -10   1  13        2.14        1.15      1.91 o
  -9   1  13        0.37       -1.85      1.85 o
  -8   1  13       13.13       14.12      2.22 o
  -7   1  13       30.19       35.01      1.45 o
  -6   1  13      428.24      413.45     10.38 o
  -5   1  13      116.34      116.21      5.22 o
  -4   1  13      166.05      173.14     11.34 o
  -3   1  13        8.10        7.28      0.95 o
  -2   1  13       15.98       22.41      1.59 o
  -1   1  13       20.86       21.88      1.00 o
   0   1  13     3589.92     3760.27    114.77 o
   1   1  13       51.04       54.54      3.00 o
   2   1  13      130.91      128.86      9.61 o
   3   1  13      832.16      809.36     35.27 o
   4   1  13       84.93       84.96      2.36 o
   5   1  13       24.89       19.15      1.50 o
   6   1  13        2.94        3.26      2.12 o
   7   1  13      497.85      462.85     19.15 o
   8   1  13      380.62      367.83     16.12 o
   9   1  13       74.83       65.01      2.46 o
  10   1  13       45.46       40.17      1.34 o
 -12   2  13       23.10       26.23      2.17 o
 -11   2  13        4.47        3.78      0.91 o
 -10   2  13       55.35       59.12      1.70 o
  -9   2  13       52.51       38.98      1.98 o
  -8   2  13      307.99      295.73      8.48 o
  -7   2  13       21.08       23.52      1.07 o
  -6   2  13        2.20        0.45      1.84 o
  -5   2  13       95.55      101.12      3.45 o
  -4   2  13      386.19      396.81     16.50 o
  -3   2  13      266.24      271.20     12.73 o
  -2   2  13       32.42       29.37      1.19 o
  -1   2  13        2.92        9.59      3.57 o
   0   2  13      350.00      406.39      8.34 o
   1   2  13       17.12       18.24      2.47 o
   2   2  13       93.22       96.80      2.73 o
   3   2  13      326.55      313.65     28.57 o
   4   2  13       73.78       74.77      1.98 o
   5   2  13      437.70      432.78     40.05 o
   6   2  13       10.72       14.33      1.29 o
   7   2  13        9.43        5.80      1.47 o
   8   2  13       51.01       58.08      3.52 o
   9   2  13       10.65       13.55      1.73 o
 -12   3  13       14.98       12.08      0.73 o
 -11   3  13       33.81       38.10      1.99 o
 -10   3  13      287.03      301.25      9.52 o
  -9   3  13       10.85       12.70      1.05 o
  -8   3  13       22.97       21.18      1.78 o
  -7   3  13      194.74      174.13      7.71 o
  -6   3  13        0.11        3.23      1.93 o
  -5   3  13       36.94       36.60      1.16 o
  -4   3  13       73.13       82.16      9.61 o
  -3   3  13        6.02        6.87      3.55 o
  -2   3  13      291.56      277.73     12.99 o
  -1   3  13       46.01       53.47      1.96 o
   0   3  13       12.38       13.53      1.40 o
   1   3  13      337.40      342.97     18.42 o
   2   3  13      310.50      296.03     12.74 o
   3   3  13       91.95       68.41      4.30 o
   4   3  13      520.35      518.92     34.73 o
   5   3  13       24.00       18.53      1.64 o
   6   3  13       20.75       18.37      1.25 o
   7   3  13        6.55        3.62      1.66 o
   8   3  13       24.18       26.99      1.16 o
   9   3  13        8.41        9.69      0.80 o
 -11   4  13       24.06       23.34      0.86 o
 -10   4  13       30.90       33.22      1.61 o
  -9   4  13       15.67       15.37      1.14 o
  -8   4  13       65.72       69.58      4.31 o
  -7   4  13       20.66       28.36      1.20 o
  -6   4  13      206.69      196.14      7.83 o
  -5   4  13      213.58      218.11     10.13 o
  -4   4  13      729.34      675.25     47.22 o
  -3   4  13       38.81       37.44      2.30 o
  -2   4  13      652.03      615.50     45.77 o
  -1   4  13      322.56      309.23     37.57 o
   0   4  13      115.60      122.97      4.44 o
   1   4  13       42.88       48.05      6.10 o
   2   4  13       12.12        7.27      3.22 o
   3   4  13       63.24       63.44      2.68 o
   4   4  13      329.41      365.01     19.75 o
   5   4  13       35.95       31.93      5.58 o
   6   4  13       85.66       95.03      3.41 o
   7   4  13       23.09       21.80      1.36 o
   8   4  13        0.00        0.38      1.44 o
  -9   5  13        4.89        7.62      1.33 o
  -8   5  13       62.05       62.06      1.77 o
  -7   5  13        5.56        4.14      1.27 o
  -6   5  13        6.35        8.08      1.00 o
  -5   5  13       11.80       14.24      1.15 o
  -4   5  13        3.41        0.87      4.78 o
  -3   5  13        0.99        0.79      1.52 o
  -2   5  13        4.66        4.82      1.69 o
  -1   5  13        0.18        1.42      4.06 o
   0   5  13      255.04      229.62     12.35 o
   1   5  13      291.60      304.70     11.74 o
   2   5  13       36.99       37.14      1.69 o
   3   5  13      417.07      427.15     28.56 o
   4   5  13        8.02        5.43      1.24 o
   5   5  13       21.98       20.97      1.38 o
   6   5  13      128.38      138.99      6.65 o
   7   5  13       30.67       28.32      1.85 o
  -8   6  13        1.02        0.21      1.11 o
  -7   6  13        8.29        9.83      0.74 o
  -6   6  13       48.80       42.81      1.33 o
  -5   6  13        0.18        0.11      1.66 o
  -4   6  13      118.72      113.47     14.68 o
  -3   6  13        7.16        3.68      1.44 o
  -2   6  13        9.85       10.68      2.11 o
  -1   6  13        2.47        1.44      2.39 o
   0   6  13        1.94        2.48      1.02 o
   1   6  13      104.23      114.32     12.56 o
   2   6  13        5.45        4.38      2.58 o
   3   6  13       20.37       21.67      2.03 o
   4   6  13       10.96       11.15      1.07 o
   5   6  13       16.46       15.17      1.00 o
  -4   7  13        0.52        1.72      1.47 o
  -3   7  13        0.94        0.42      1.64 o
  -2   7  13        1.48        1.84      0.84 o
  -1   7  13       37.58       39.58      6.42 o
   0   7  13       43.06       36.29      3.42 o
   1   7  13        5.57        2.02      1.72 o
 -12   0  14       27.26       45.63      3.75 o
 -10   0  14       11.53       18.85      1.10 o
  -8   0  14        3.78       10.03      1.09 o
  -6   0  14       38.40       35.56      1.77 o
  -4   0  14       92.61      101.17      6.30 o
  -2   0  14       66.25       63.67      4.35 o
   0   0  14        1.10        2.17      1.00 o
   2   0  14     1668.40     1815.77     40.04 o
   4   0  14       73.90       82.61      5.34 o
   6   0  14        8.99        6.78      1.66 o
   8   0  14        0.20       -1.85      1.85 o
  10   0  14       29.22       31.25      0.87 o
 -13   1  14       22.84       25.23      2.58 o
 -12   1  14       76.13       70.65      1.72 o
 -11   1  14       63.27       72.76      2.40 o
 -10   1  14      217.08      200.71      7.05 o
  -9   1  14      312.30      315.32     12.34 o
  -8   1  14      256.29      237.51      9.17 o
  -7   1  14      395.57      396.98      9.38 o
  -6   1  14      826.98      806.50     47.80 o
  -5   1  14        6.46        4.57      1.13 o
  -4   1  14       72.00       64.86      1.46 o
  -3   1  14       39.19       39.44      2.42 o
  -2   1  14      515.00      535.05      6.24 o
  -1   1  14      121.03      128.62      3.64 o
   0   1  14       25.67       13.03      0.80 o
   1   1  14     2012.70     2166.07     15.20 o
   2   1  14       50.37       43.95      2.77 o
   3   1  14       40.75       38.87      1.57 o
   4   1  14      487.38      502.92     22.26 o
   5   1  14      240.73      231.95     18.29 o
   6   1  14       10.47        7.66      1.60 o
   7   1  14      114.60      111.66      1.85 o
   8   1  14        0.17       -0.45      1.37 o
   9   1  14      131.17      131.08      5.35 o
 -12   2  14       82.43       90.66      5.43 o
 -11   2  14        2.02        0.18      1.57 o
 -10   2  14       33.76       44.04      2.64 o
  -9   2  14       12.13       13.30      1.03 o
  -8   2  14        7.02        7.45      1.12 o
  -7   2  14       72.07       77.03      4.73 o
  -6   2  14        0.44        1.65      1.22 o
  -5   2  14      196.33      187.88      7.17 o
  -4   2  14        5.00        4.92      2.50 o
  -3   2  14      926.07      911.34     42.47 o
  -2   2  14      191.43      199.69     28.49 o
  -1   2  14     1313.74     1297.86     23.08 o
   0   2  14       67.00       63.99      2.93 o
   1   2  14        3.25        8.37      2.41 o
   2   2  14        4.26       -1.10      3.13 o
   3   2  14        7.79       10.12      5.37 o
   4   2  14      357.15      342.21     35.50 o
   5   2  14       31.70       30.37      3.03 o
   6   2  14      232.86      233.62     10.21 o
   7   2  14        0.00        1.33      1.34 o
   8   2  14      225.08      209.81      9.39 o
   9   2  14       78.77       78.41      3.26 o
 -12   3  14       14.28       12.81      1.28 o
 -11   3  14       18.01       20.55      1.06 o
 -10   3  14       31.37       31.30      1.56 o
  -9   3  14       66.08       64.54      3.21 o
  -8   3  14        2.39        2.92      1.05 o
  -7   3  14        2.54        1.33      1.84 o
  -6   3  14        1.39        1.83      1.84 o
  -5   3  14        0.08        1.94      2.21 o
  -4   3  14      171.49      167.15      8.12 o
  -3   3  14        8.19        3.29      2.64 o
  -2   3  14      224.70      210.60      5.66 o
  -1   3  14       28.85       33.88      2.99 o
   0   3  14       42.60       43.84      2.96 o
   1   3  14       85.42       86.37      8.92 o
   2   3  14       18.21       16.57      1.47 o
   3   3  14      381.26      396.17     30.64 o
   4   3  14       61.02       57.43      1.94 o
   5   3  14      710.12      716.88     72.55 o
   6   3  14      300.77      305.79     15.57 o
   7   3  14       16.72       14.42      1.68 o
   8   3  14       42.85       46.17      2.17 o
 -11   4  14        1.12        0.95      0.88 o
 -10   4  14        4.56        4.01      0.92 o
  -9   4  14       44.95       43.15      2.08 o
  -8   4  14      175.80      185.57      6.59 o
  -7   4  14       39.49       44.86      2.56 o
  -6   4  14       11.70        9.41      1.03 o
  -5   4  14       45.61       48.24      3.56 o
  -4   4  14       91.19       92.49      6.76 o
  -3   4  14        0.57       -0.90      2.79 o
  -2   4  14      575.63      538.13     45.58 o
  -1   4  14      750.73      679.86     63.53 o
   0   4  14       15.26       11.04      0.99 o
   1   4  14      334.43      327.48     22.18 o
   2   4  14      309.37      290.98     19.96 o
   3   4  14       25.08       19.46      2.76 o
   4   4  14       30.23       33.85      1.72 o
   5   4  14      152.86      144.94      9.28 o
   6   4  14       18.82       14.03      1.59 o
   7   4  14        2.46        3.07      1.09 o
   8   4  14        8.46       11.31      0.74 o
  -9   5  14        5.23        2.10      1.24 o
  -8   5  14        0.14       -1.66      1.66 o
  -7   5  14       15.97       17.29      1.18 o
  -6   5  14      284.51      258.93      9.09 o
  -5   5  14      118.71      123.49      8.73 o
  -4   5  14      217.75      202.15     22.98 o
  -3   5  14        2.13        3.49      2.53 o
  -2   5  14      178.30      163.48     13.64 o
  -1   5  14        4.17        0.32      2.82 o
   0   5  14       21.96       25.72      1.87 o
   1   5  14       16.17       22.28      5.86 o
   2   5  14        8.60        8.43      1.84 o
   3   5  14        0.33        0.61      2.45 o
   4   5  14       14.69       11.38      4.87 o
   5   5  14       13.66       20.21      3.28 o
   6   5  14        8.99        8.14      0.84 o
  -7   6  14        0.38        0.33      1.56 o
  -6   6  14       57.12       67.57      5.45 o
  -5   6  14        4.99        2.27      1.07 o
  -4   6  14       37.04       32.48      5.87 o
  -3   6  14        0.29        0.25      2.21 o
  -2   6  14        0.11       -1.11      2.41 o
  -1   6  14       58.27       54.79     11.66 o
   0   6  14        3.28        3.03      1.27 o
   1   6  14       33.35       38.47      3.41 o
   2   6  14       29.03       26.20      1.38 o
   3   6  14       53.64       57.73      1.53 o
   4   6  14       52.68       58.27      6.31 o
  -3   7  14        8.09       10.01      2.16 o
  -2   7  14       12.83       14.12      2.65 o
  -1   7  14        5.49        5.32      1.98 o
   0   7  14        3.48        5.00      0.77 o
 -13   0  15       56.40       54.25      3.07 o
 -11   0  15      164.09      164.17      8.17 o
  -9   0  15      245.27      244.95      9.39 o
  -7   0  15      380.29      359.71      9.64 o
  -5   0  15       38.69       27.70      3.92 o
  -3   0  15      748.50      773.38     35.34 o
  -1   0  15     5166.45     5418.00     44.98 o
   1   0  15     1415.10     1508.16     78.70 o
   3   0  15     4743.23     5072.72     26.94 o
   5   0  15     2349.05     2431.66     64.96 o
   7   0  15      147.90      165.26      7.58 o
   9   0  15       85.33       83.69      2.86 o
 -12   1  15        3.37        2.88      1.30 o
 -11   1  15        6.15        3.72      0.89 o
 -10   1  15      107.44      115.48      2.75 o
  -9   1  15      244.63      243.55      7.26 o
  -8   1  15      188.63      194.11      8.04 o
  -7   1  15       98.52      104.50      2.98 o
  -6   1  15      103.03       98.34      4.29 o
  -5   1  15     1031.35     1066.63     28.96 o
  -4   1  15       87.09       80.78      1.67 o
  -3   1  15     1496.53     1537.69     62.89 o
  -2   1  15     1051.36     1096.46     31.22 o
  -1   1  15      357.57      309.16     16.95 o
   0   1  15       25.53       22.66      1.14 o
   1   1  15      715.92      755.60     38.42 o
   2   1  15       67.70       71.58      6.12 o
   3   1  15      399.94      412.84     11.50 o
   4   1  15      278.06      301.86     23.43 o
   5   1  15      187.51      194.15      4.59 o
   6   1  15      340.74      344.64     11.37 o
   7   1  15      112.06      109.46      2.80 o
   8   1  15       33.60       30.41      1.61 o
   9   1  15        3.25        4.19      1.05 o
 -12   2  15        9.19        8.85      0.76 o
 -11   2  15        0.08        1.42      1.09 o
 -10   2  15       51.58       48.11      1.33 o
  -9   2  15        5.66        4.24      1.05 o
  -8   2  15        2.44        4.61      1.14 o
  -7   2  15       23.87       25.93      1.80 o
  -6   2  15        2.24        2.47      1.89 o
  -5   2  15       58.11       51.43      4.00 o
  -4   2  15      318.41      324.86     15.47 o
  -3   2  15     1013.85     1021.64     37.96 o
  -2   2  15       18.26       17.84      2.41 o
  -1   2  15      140.32      137.53      7.13 o
   0   2  15       39.63       35.47      1.64 o
   1   2  15       74.34       78.79      7.24 o
   2   2  15      875.66      833.27     15.85 o
   3   2  15      598.27      606.81     33.37 o
   4   2  15       14.97       15.20      3.86 o
   5   2  15        8.15        9.66      1.39 o
   6   2  15       12.72       14.09      2.28 o
   7   2  15       46.26       46.28      1.35 o
   8   2  15        1.23        2.29      1.73 o
   9   2  15        1.91        2.34      0.98 o
 -11   3  15       14.12       12.32      0.86 o
 -10   3  15        7.93        7.98      1.36 o
  -9   3  15      215.97      207.22      3.85 o
  -8   3  15      131.69      140.77      7.88 o
  -7   3  15      168.43      174.15      7.68 o
  -6   3  15       80.35       74.27      3.51 o
  -5   3  15      824.85      812.35     24.15 o
  -4   3  15      550.26      524.05     34.05 o
  -3   3  15        1.14        2.52      3.24 o
  -2   3  15       24.63       22.61      4.01 o
  -1   3  15      143.50      146.25     12.02 o
   0   3  15      340.70      301.73     10.76 o
   1   3  15       83.76       77.89      8.02 o
   2   3  15       27.01       31.86      1.65 o
   3   3  15      247.18      256.39     13.48 o
   4   3  15        4.73        5.05      3.02 o
   5   3  15      177.16      183.98     13.56 o
   6   3  15       22.61       25.95      1.52 o
   7   3  15        8.88        8.16      1.84 o
   8   3  15      146.59      155.06      8.83 o
 -10   4  15       55.02       53.23      2.35 o
  -9   4  15        3.09        2.80      1.19 o
  -8   4  15        0.89        1.71      1.71 o
  -7   4  15        0.53        1.42      1.75 o
  -6   4  15       24.40       28.47      1.51 o
  -5   4  15        0.01       -0.40      2.01 o
  -4   4  15        0.50       -2.02      2.62 o
  -3   4  15       87.53       81.46      5.49 o
  -2   4  15      148.85      147.37     15.39 o
  -1   4  15        3.66        1.29      2.83 o
   0   4  15      434.93      432.68     27.68 o
   1   4  15      111.74      120.43      4.06 o
   2   4  15       17.98       17.51      3.58 o
   3   4  15      168.87      164.83      4.74 o
   4   4  15       67.49       65.75      4.04 o
   5   4  15      173.30      190.82     18.01 o
   6   4  15        0.00        1.81      1.72 o
   7   4  15        0.37        1.74      1.49 o
  -9   5  15       57.18       60.20      2.19 o
  -8   5  15        1.81        2.50      1.09 o
  -7   5  15      187.23      176.23      7.04 o
  -6   5  15       66.18       63.01      2.29 o
  -5   5  15      233.13      225.60      9.89 o
  -4   5  15       29.99       28.50      2.08 o
  -3   5  15       44.47       47.56      4.37 o
  -2   5  15        1.57       -0.54      5.27 o
  -1   5  15        6.05        9.14      1.28 o
   0   5  15        6.35        5.36      1.46 o
   1   5  15       91.64       92.54      6.78 o
   2   5  15        0.46        2.06      2.47 o
   3   5  15       28.56       27.42      2.42 o
   4   5  15        1.63        0.69      2.77 o
   5   5  15       20.27       19.95      1.24 o
   6   5  15        4.72        4.19      1.15 o
  -7   6  15        1.74        1.82      1.15 o
  -6   6  15        0.40        1.11      0.93 o
  -5   6  15        7.29        8.23      0.80 o
  -4   6  15       21.96       20.15      4.05 o
  -3   6  15        0.70       -0.63      1.96 o
  -2   6  15       38.42       37.46      6.14 o
  -1   6  15      109.08       95.52     17.31 o
   0   6  15       85.41       85.74      7.03 o
   1   6  15       31.94       31.81      1.92 o
   2   6  15       41.44       44.48      2.84 o
   3   6  15        1.60        1.66      3.55 o
 -12   0  16       67.29       68.83      4.84 o
 -10   0  16       61.60       58.84      1.82 o
  -8   0  16      428.32      409.33     16.49 o
  -6   0  16      121.36      118.42      6.30 o
  -4   0  16      137.89      154.35      6.88 o
  -2   0  16      435.76      423.01     17.80 o
   0   0  16     1135.77     1269.46     30.87 o
   2   0  16     1548.29     1672.08     55.33 o
   4   0  16     4263.59     4557.79    217.60 o
   6   0  16      511.44      513.15     11.80 o
   8   0  16        4.72        8.79      0.87 o
 -12   1  16        8.88       13.13      0.81 o
 -11   1  16        7.22        8.44      1.03 o
 -10   1  16        3.38        4.29      1.05 o
  -9   1  16        4.26        4.78      1.11 o
  -8   1  16       54.26       50.80      1.39 o
  -7   1  16       61.15       66.23      3.25 o
  -6   1  16       86.99       87.04      2.79 o
  -5   1  16       57.93       61.02      5.44 o
  -4   1  16      598.02      602.13     32.28 o
  -3   1  16       70.22       61.30      5.08 o
  -2   1  16      537.85      564.72     29.65 o
  -1   1  16       15.72       13.03      1.12 o
   0   1  16        3.59       12.02      3.85 o
   1   1  16       62.31       63.41      3.36 o
   2   1  16       78.38       71.54      1.88 o
   3   1  16     1462.56     1546.89     76.52 o
   4   1  16      567.22      551.89     23.78 o
   5   1  16        7.12       13.03      2.13 o
   6   1  16        3.49        2.09      2.20 o
   7   1  16        0.12       -1.76      1.93 o
   8   1  16      198.55      201.31      9.09 o
   9   1  16       29.48       35.98      1.74 o
 -12   2  16        9.62        9.52      0.96 o
 -11   2  16       62.36       56.36      2.48 o
 -10   2  16       34.58       30.82      3.82 o
  -9   2  16      300.85      313.35     10.50 o
  -8   2  16       38.43       41.08      1.64 o
  -7   2  16      543.58      552.02     25.24 o
  -6   2  16     1246.25     1220.70     35.90 o
  -5   2  16      323.37      324.37     18.87 o
  -4   2  16     1224.76     1249.52     57.02 o
  -3   2  16       45.73       43.81      2.97 o
  -2   2  16       12.52       11.24      1.30 o
  -1   2  16      416.03      382.71     25.94 o
   0   2  16        1.19        3.67      1.21 o
   1   2  16      195.07      192.91     14.89 o
   2   2  16      279.45      288.60     14.26 o
   3   2  16       34.24       37.22      1.78 o
   4   2  16        7.83        9.78      2.12 o
   5   2  16      218.45      207.07     21.95 o
   6   2  16       56.81       56.38      1.49 o
   7   2  16       17.86       19.59      1.30 o
   8   2  16       23.30       26.51      1.18 o
 -11   3  16       12.08       18.02      1.08 o
 -10   3  16       12.40       14.35      1.83 o
  -9   3  16       26.51       27.68      1.30 o
  -8   3  16       49.40       51.88      2.26 o
  -7   3  16       79.46       81.24      2.19 o
  -6   3  16        5.48        5.11      1.37 o
  -5   3  16      907.82      846.35     29.60 o
  -4   3  16       33.80       30.27      1.70 o
  -3   3  16       31.84       35.38      1.56 o
  -2   3  16        3.53        0.89      2.49 o
  -1   3  16       61.74       64.63      4.54 o
   0   3  16       51.39       54.88      3.13 o
   1   3  16       86.17       82.99      3.06 o
   2   3  16        8.25        6.39      2.09 o
   3   3  16      420.27      412.90     26.15 o
   4   3  16       24.77       19.52      2.56 o
   5   3  16        1.93        0.81      2.94 o
   6   3  16        0.32       -0.08      1.92 o
   7   3  16       22.25       21.49      1.03 o
   8   3  16        8.56        8.74      1.79 o
 -10   4  16        1.51        2.21      0.89 o
  -9   4  16       48.47       52.80      2.18 o
  -8   4  16        0.14        0.23      1.59 o
  -7   4  16       74.17       84.40      5.33 o
  -6   4  16       41.21       38.75      3.08 o
  -5   4  16       15.52       19.60      1.70 o
  -4   4  16       33.28       43.06      7.11 o
  -3   4  16        3.52        0.07      4.92 o
  -2   4  16       44.11       46.33      8.14 o
  -1   4  16        3.22        1.42      2.83 o
   0   4  16      176.38      169.03      9.69 o
   1   4  16       56.28       61.61      4.00 o
   2   4  16       12.74       14.84      1.49 o
   3   4  16       20.39       26.50      2.08 o
   4   4  16       20.72       21.24      4.42 o
   5   4  16       32.38       38.83      6.26 o
   6   4  16       25.02       22.78      1.77 o
   7   4  16       33.67       31.49      3.14 o
  -9   5  16        0.38        1.30      0.91 o
  -8   5  16       24.83       28.00      1.84 o
  -7   5  16       16.91       21.34      1.87 o
  -6   5  16        6.49       10.84      0.99 o
  -5   5  16        1.32        0.84      1.64 o
  -4   5  16        5.35        4.16      2.85 o
  -3   5  16      263.72      242.27     31.02 o
  -2   5  16       78.80       71.29     11.35 o
  -1   5  16       93.64       98.60     14.15 o
   0   5  16        7.66        9.77      1.40 o
   1   5  16      247.03      229.90     18.41 o
   2   5  16        2.59       -2.64      2.64 o
   3   5  16       32.72       45.91      3.71 o
   4   5  16       81.04       85.08      8.08 o
   5   5  16       23.80       20.20      3.33 o
  -6   6  16       27.77       30.93      1.45 o
  -5   6  16       14.95       18.96      0.86 o
  -4   6  16        3.85       -1.42      1.88 o
  -3   6  16       31.55       36.13      6.51 o
  -2   6  16      128.21      128.68     21.23 o
  -1   6  16        7.43        7.41      2.65 o
   0   6  16      107.49      104.44      8.34 o
   1   6  16       56.62       60.61      5.15 o
   2   6  16       67.86       69.24      6.77 o
   3   6  16       44.75       40.54      3.71 o
 -11   0  17        2.39        1.27      1.53 o
  -9   0  17       44.26       53.91      3.85 o
  -7   0  17     1197.16     1122.33     36.83 o
  -5   0  17      342.11      338.83     11.32 o
  -3   0  17      205.33      218.10      9.63 o
  -1   0  17       89.46       85.08      2.17 o
   1   0  17      433.55      451.77     21.28 o
   3   0  17     1507.90     1510.16     50.71 o
   5   0  17       29.79       29.09      1.63 o
   7   0  17        2.50        4.02      1.06 o
 -12   1  17        9.14       10.84      1.14 o
 -11   1  17       20.28       20.19      2.11 o
 -10   1  17       16.87       18.46      2.06 o
  -9   1  17       27.97       31.16      2.46 o
  -8   1  17       64.97       66.60      4.80 o
  -7   1  17      117.79      128.23      7.45 o
  -6   1  17      730.76      715.24     35.27 o
  -5   1  17      524.09      512.27     22.26 o
  -4   1  17      355.05      349.87      8.88 o
  -3   1  17       88.74      109.66     23.17 o
  -2   1  17       60.63       67.63      4.45 o
  -1   1  17      154.80      171.36     10.02 o
   0   1  17      197.04      173.51      5.16 o
   1   1  17      539.80      561.08     30.45 o
   2   1  17      573.35      593.57     32.17 o
   3   1  17       80.42       85.75      9.38 o
   4   1  17     1147.37     1146.38     50.90 o
   5   1  17       77.75       76.34      3.15 o
   6   1  17        1.75        3.95      1.42 o
   7   1  17        0.45        0.30      1.64 o
   8   1  17      118.39      125.73      5.79 o
 -12   2  17        0.36        1.00      0.82 o
 -11   2  17       61.67       71.65      3.49 o
 -10   2  17       37.93       36.98      1.24 o
  -9   2  17       95.24       93.06      4.31 o
  -8   2  17       44.54       48.16      1.43 o
  -7   2  17        0.02        2.28      2.07 o
  -6   2  17      963.61      923.59     34.78 o
  -5   2  17        8.48        7.58      1.27 o
  -4   2  17      644.19      635.61     30.35 o
  -3   2  17        0.01       -0.12      2.45 o
  -2   2  17        3.04        3.60      1.41 o
  -1   2  17      259.46      243.17     22.53 o
   0   2  17      227.69      220.56      8.19 o
   1   2  17      265.04      263.50     22.23 o
   2   2  17       13.84       14.02      3.09 o
   3   2  17        2.73        2.84      2.76 o
   4   2  17      282.04      284.94     13.32 o
   5   2  17      218.95      216.00     11.63 o
   6   2  17        0.17        0.03      1.98 o
   7   2  17        0.02       -0.66      1.60 o
   8   2  17       19.19       20.26      1.20 o
 -11   3  17        0.36       -0.31      1.26 o
 -10   3  17       44.71       50.04      2.20 o
  -9   3  17        0.07       -1.75      1.75 o
  -8   3  17        4.60        9.51      2.18 o
  -7   3  17      190.59      202.88     10.84 o
  -6   3  17      303.68      309.92     10.51 o
  -5   3  17      319.66      303.17     14.14 o
  -4   3  17      673.66      669.54     61.81 o
  -3   3  17       33.93       37.05      2.10 o
  -2   3  17       95.35       91.82      8.28 o
  -1   3  17      200.94      182.29     18.77 o
   0   3  17      694.48      692.65     33.00 o
   1   3  17      102.03      101.11      4.02 o
   2   3  17     1270.38     1297.91     83.95 o
   3   3  17        0.41        2.49      2.89 o
   4   3  17       10.05        9.97      3.24 o
   5   3  17        0.08       -2.76      2.76 o
   6   3  17        5.32        8.12      0.99 o
   7   3  17       30.57       33.85      1.41 o
 -10   4  17       37.50       45.55      3.33 o
  -9   4  17        1.90        1.41      1.35 o
  -8   4  17       18.80       16.12      1.00 o
  -7   4  17       10.01        8.22      1.17 o
  -6   4  17      144.00      152.99      7.38 o
  -5   4  17       72.23       67.72      3.34 o
  -4   4  17      582.52      591.80     60.17 o
  -3   4  17       54.55       47.96      5.08 o
  -2   4  17      108.71      103.50     10.04 o
  -1   4  17      363.15      329.81     32.74 o
   0   4  17       75.85       65.90      3.81 o
   1   4  17       56.26       61.16      9.09 o
   2   4  17      494.33      488.58     45.67 o
   3   4  17       18.94       13.29      3.66 o
   4   4  17       58.07       57.51      4.73 o
   5   4  17       41.13       36.95      4.97 o
   6   4  17       87.27       88.67      3.47 o
  -8   5  17        0.04       -0.30      1.23 o
  -7   5  17        0.01        0.44      1.52 o
  -6   5  17        2.89        1.19      1.03 o
  -5   5  17        4.41        6.43      3.26 o
  -4   5  17        3.26        1.46      2.28 o
  -3   5  17        1.58       -1.46      3.52 o
  -2   5  17       51.84       45.02      8.74 o
  -1   5  17       34.48       31.65      4.73 o
   0   5  17       58.06       57.17      5.54 o
   1   5  17        4.75        6.68      2.19 o
   2   5  17       92.11       98.30     14.16 o
   3   5  17      180.44      183.97     15.64 o
   4   5  17       62.08       60.31      4.46 o
   5   5  17       22.57       23.84      3.00 o
  -6   6  17       12.44       12.11      2.47 o
  -5   6  17        6.08        6.12      1.37 o
  -4   6  17       12.60       12.30      1.51 o
  -3   6  17       25.59       30.98      5.52 o
  -2   6  17        0.06       -0.33      1.89 o
  -1   6  17       93.07       81.97     16.13 o
   0   6  17        0.75        0.46      1.30 o
   1   6  17        7.80        9.14      0.95 o
   2   6  17       14.32       17.76      1.61 o
 -12   0  18      109.56      105.73      6.27 o
 -10   0  18       72.30       62.01      3.42 o
  -8   0  18       52.01       50.61      1.60 o
  -6   0  18      897.21      868.31     48.87 o
  -4   0  18      425.98      388.63     18.31 o
  -2   0  18        0.43        2.09      1.95 o
   0   0  18       16.29       28.14      1.62 o
   2   0  18      118.34      117.94      2.28 o
   4   0  18      253.33      256.22      8.66 o
   6   0  18       48.84       49.47      3.18 o
   8   0  18       49.70       44.38      1.28 o
 -12   1  18       52.60       51.62      2.28 o
 -11   1  18       11.50       13.17      3.46 o
 -10   1  18       84.63       89.81      4.27 o
  -9   1  18       85.77       79.67      2.40 o
  -8   1  18        6.73        7.04      2.63 o
  -7   1  18       53.96       60.26      3.62 o
  -6   1  18       13.28       15.29      2.05 o
  -5   1  18       81.11       80.13      1.57 o
  -4   1  18       25.17       23.75      2.26 o
  -3   1  18       31.59       26.67      2.37 o
  -2   1  18       16.36       12.66      1.47 o
  -1   1  18      148.99      136.44      2.76 o
   0   1  18      150.59      131.13      5.04 o
   1   1  18      151.93      155.00     10.57 o
   2   1  18      160.15      186.81      7.37 o
   3   1  18      272.08      251.86     17.79 o
   4   1  18      379.98      382.56     18.31 o
   5   1  18       45.39       52.91      2.19 o
   6   1  18       31.95       30.73      1.21 o
   7   1  18        0.15        2.91      1.13 o
   8   1  18        0.58        0.63      1.31 o
 -11   2  18        0.66        1.07      1.37 o
 -10   2  18       67.95       72.90      5.69 o
  -9   2  18        8.37        6.20      1.14 o
  -8   2  18      112.03      117.22      4.39 o
  -7   2  18       34.25       31.58      1.95 o
  -6   2  18     1049.23     1017.23     30.96 o
  -5   2  18       17.60       21.98      1.77 o
  -4   2  18      285.57      277.64     16.07 o
  -3   2  18       32.45       31.45      1.70 o
  -2   2  18       93.81       75.26      4.51 o
  -1   2  18        7.30        3.65      4.05 o
   0   2  18      240.34      237.15      9.84 o
   1   2  18      167.35      175.76     10.92 o
   2   2  18      151.48      151.26      9.22 o
   3   2  18       52.26       54.93      1.82 o
   4   2  18        4.42        4.98      4.36 o
   5   2  18        9.39        9.16      1.53 o
   6   2  18        0.85        0.94      1.18 o
   7   2  18        6.26        5.43      1.82 o
 -11   3  18       17.20       20.49      0.77 o
 -10   3  18        0.11        0.20      1.42 o
  -9   3  18        1.54        2.31      1.15 o
  -8   3  18        1.72        1.43      1.69 o
  -7   3  18        6.90        7.95      1.20 o
  -6   3  18        0.63        0.66      1.93 o
  -5   3  18        0.65        1.00      1.94 o
  -4   3  18      455.91      442.02     42.11 o
  -3   3  18      173.19      158.76     19.26 o
  -2   3  18        0.70        1.38      1.57 o
  -1   3  18      395.36      375.13     39.67 o
   0   3  18       49.09       55.20      3.48 o
   1   3  18      184.84      171.54      9.81 o
   2   3  18       68.52       63.60      6.42 o
   3   3  18      154.81      151.98     13.28 o
   4   3  18        3.53        7.08      3.16 o
   5   3  18      166.09      156.64      9.50 o
   6   3  18       24.92       26.48      2.05 o
   7   3  18        3.21        1.74      0.87 o
 -10   4  18        0.05        0.81      0.77 o
  -9   4  18       18.77       18.76      1.26 o
  -8   4  18       24.01       21.83      0.98 o
  -7   4  18       14.82       16.21      1.31 o
  -6   4  18       32.46       27.20      1.74 o
  -5   4  18       14.18       16.66      1.67 o
  -4   4  18       82.97       82.26      4.75 o
  -3   4  18        3.57        3.46      2.70 o
  -2   4  18       71.70       79.58     14.47 o
  -1   4  18        0.26        3.25      2.54 o
   0   4  18      336.58      295.97     20.79 o
   1   4  18      209.18      214.63     18.04 o
   2   4  18       57.51       65.99      4.95 o
   3   4  18       14.80       10.44      1.36 o
   4   4  18        7.42        3.95      2.53 o
   5   4  18       15.87       19.32      1.20 o
   6   4  18        9.26        8.21      1.25 o
  -8   5  18       98.83      108.52      3.92 o
  -7   5  18       37.94       48.39      2.88 o
  -6   5  18       39.11       40.22      3.76 o
  -5   5  18       22.06       20.98      1.62 o
  -4   5  18        1.81       -1.88      2.32 o
  -3   5  18        6.40        7.38      1.57 o
  -2   5  18       53.19       46.50      8.17 o
  -1   5  18        1.31        0.64      2.25 o
   0   5  18       11.66       12.91      0.98 o
   1   5  18       31.89       31.66      1.49 o
   2   5  18       59.43       61.88      5.91 o
   3   5  18       27.67       30.62      2.79 o
   4   5  18       69.86       69.55      7.88 o
  -5   6  18        0.58       -0.37      1.07 o
  -4   6  18       60.96       66.78     13.53 o
  -3   6  18       26.34       20.95      2.29 o
  -2   6  18       78.38       71.73     12.55 o
  -1   6  18       17.06       20.63      4.61 o
   0   6  18       13.40       12.31      1.19 o
   1   6  18        1.75        4.50      0.82 o
 -11   0  19        0.06       -0.42      1.39 o
  -9   0  19      534.92      529.35     28.79 o
  -7   0  19       24.74       29.65      3.00 o
  -5   0  19       48.00       43.95      1.36 o
  -3   0  19        2.48        2.29      2.54 o
  -1   0  19       40.94       41.04      2.12 o
   1   0  19        9.18        6.35      2.15 o
   3   0  19      275.19      278.70      6.36 o
   5   0  19      270.52      295.68     14.90 o
   7   0  19       11.88       12.63      2.19 o
 -11   1  19        1.00        3.03      0.84 o
 -10   1  19       86.16       85.64      2.38 o
  -9   1  19        2.94        0.42      1.33 o
  -8   1  19       59.58       58.82      2.66 o
  -7   1  19      413.71      424.49     19.51 o
  -6   1  19       15.72       14.75      1.44 o
  -5   1  19      888.11      885.46     44.20 o
  -4   1  19       25.08       32.21      2.70 o
  -3   1  19       28.87       29.32      1.87 o
  -2   1  19      239.51      226.26     11.57 o
  -1   1  19       20.66       16.17      1.33 o
   0   1  19       46.95       48.98      2.04 o
   1   1  19      176.05      156.58      2.85 o
   2   1  19      106.08      112.71      2.30 o
   3   1  19      834.50      853.60     76.57 o
   4   1  19      201.99      183.54      7.77 o
   5   1  19       96.06       94.39      7.04 o
   6   1  19       13.55       14.40      1.01 o
   7   1  19        4.63        5.16      1.13 o
 -11   2  19       31.93       35.68      1.02 o
 -10   2  19       22.95       27.68      1.89 o
  -9   2  19      129.40      147.41      8.74 o
  -8   2  19       80.87       86.12      3.38 o
  -7   2  19       36.38       36.08      1.27 o
  -6   2  19      193.83      186.35      7.04 o
  -5   2  19       52.51       49.53      3.95 o
  -4   2  19      168.91      159.01     17.03 o
  -3   2  19       12.84       12.92      1.40 o
  -2   2  19      198.20      187.25     13.31 o
  -1   2  19      263.24      274.56     20.90 o
   0   2  19      103.15      123.54      8.99 o
   1   2  19      359.44      365.90     29.98 o
   2   2  19      191.88      204.72      9.18 o
   3   2  19        0.30        2.38      2.85 o
   4   2  19       25.82       22.49      1.50 o
   5   2  19        5.24        5.45      3.01 o
   6   2  19        2.42        1.88      1.70 o
   7   2  19      136.14      144.65      6.71 o
 -10   3  19       26.88       31.71      1.06 o
  -9   3  19       34.15       41.35      2.64 o
  -8   3  19       47.72       49.88      2.29 o
  -7   3  19        3.19        3.02      1.88 o
  -6   3  19       69.50       75.81      3.66 o
  -5   3  19       57.50       63.00      3.14 o
  -4   3  19      196.61      191.09     14.18 o
  -3   3  19      237.70      219.03     11.96 o
  -2   3  19      342.34      318.86     25.74 o
  -1   3  19       26.46       26.03      3.54 o
   0   3  19       38.86       40.20      2.08 o
   1   3  19        1.11       -0.51      6.82 o
   2   3  19       78.98       74.11      1.99 o
   3   3  19      124.36      146.89      7.86 o
   4   3  19      249.07      246.76     14.06 o
   5   3  19        8.00        3.00      2.48 o
   6   3  19       20.21       22.65      0.91 o
  -9   4  19       23.49       23.64      1.35 o
  -8   4  19        1.01        3.43      0.87 o
  -7   4  19       26.15       24.82      1.04 o
  -6   4  19        0.02       -2.07      2.07 o
  -5   4  19        5.39        4.87      1.27 o
  -4   4  19       26.31       22.82      3.13 o
  -3   4  19       18.46       16.29      1.85 o
  -2   4  19        0.68        0.54      2.92 o
  -1   4  19      170.06      147.57     23.58 o
   0   4  19        2.70        1.74      1.65 o
   1   4  19       83.41       87.78      8.31 o
   2   4  19        0.34        1.07      2.47 o
   3   4  19       45.21       40.99      1.81 o
   4   4  19       93.66      101.35      6.61 o
   5   4  19        6.26        5.51      0.92 o
  -7   5  19        4.93        5.06      0.67 o
  -6   5  19        6.43        6.43      1.43 o
  -5   5  19        1.23        3.68      0.88 o
  -4   5  19        9.02        5.00      2.89 o
  -3   5  19        0.01        0.16      1.96 o
  -2   5  19       92.39       83.39     12.59 o
  -1   5  19        1.71        3.72      1.37 o
   0   5  19      104.64      109.48      7.85 o
   1   5  19        2.83        3.55      1.30 o
   2   5  19        0.27        1.76      1.89 o
   3   5  19       10.12       13.02      1.81 o
  -3   6  19       37.90       33.07      5.32 o
  -2   6  19       34.77       31.40      6.89 o
  -1   6  19       23.66       23.94      5.09 o
 -10   0  20        3.01        1.19      1.14 o
  -8   0  20       27.07       35.00      3.40 o
  -6   0  20      606.36      608.15     24.58 o
  -4   0  20      177.49      167.05      8.22 o
  -2   0  20     1369.77     1292.76     46.72 o
   0   0  20       49.99       57.53      1.86 o
   2   0  20      873.94      836.35     45.38 o
   4   0  20      426.37      443.48     23.97 o
   6   0  20        0.50        0.66      1.64 o
 -11   1  20       35.36       36.00      0.99 o
 -10   1  20        0.15       -1.25      1.94 o
  -9   1  20       27.85       30.24      2.39 o
  -8   1  20        0.18        0.71      1.87 o
  -7   1  20      114.58      111.01      2.84 o
  -6   1  20       58.15       58.51      1.45 o
  -5   1  20      208.13      187.34      8.62 o
  -4   1  20        8.92        7.32      2.48 o
  -3   1  20        1.21       -2.90      2.90 o
  -2   1  20       21.89       18.46      3.08 o
  -1   1  20        1.54       -2.44      2.69 o
   0   1  20      191.14      193.38      6.03 o
   1   1  20      115.52      128.01      9.91 o
   2   1  20      125.57      122.24      8.95 o
   3   1  20      186.04      188.21      7.80 o
   4   1  20        8.95        8.98      1.68 o
   5   1  20        4.38        7.03      1.24 o
   6   1  20       12.04       12.40      0.87 o
   7   1  20       12.78       14.31      1.08 o
 -11   2  20        9.54        9.85      1.15 o
 -10   2  20        7.47        6.79      0.83 o
  -9   2  20       23.92       27.30      1.23 o
  -8   2  20        1.36        1.60      1.30 o
  -7   2  20       14.97       20.68      1.21 o
  -6   2  20        5.98        4.04      2.14 o
  -5   2  20      389.31      371.17     12.28 o
  -4   2  20      456.22      455.85     38.47 o
  -3   2  20       62.96       50.65      4.90 o
  -2   2  20       27.40       33.22      6.13 o
  -1   2  20      562.79      464.62     28.34 o
   0   2  20        1.04       -1.42      2.02 o
   1   2  20       63.43       53.96      6.53 o
   2   2  20       19.07       16.38      1.45 o
   3   2  20        4.27        5.34      2.64 o
   4   2  20       10.53        8.24      1.80 o
   5   2  20       24.42       20.88      1.34 o
   6   2  20        0.24       -0.45      2.07 o
 -10   3  20        5.43        5.34      0.77 o
  -9   3  20        6.94        4.93      0.77 o
  -8   3  20        0.29        1.78      1.57 o
  -7   3  20       34.11       33.02      1.17 o
  -6   3  20      201.39      206.82     11.81 o
  -5   3  20        0.01        0.87      1.89 o
  -4   3  20      152.61      147.16     16.00 o
  -3   3  20       71.21       69.59      7.54 o
  -2   3  20       98.91       91.90      9.84 o
  -1   3  20      153.54      133.52     20.07 o
   0   3  20       84.08       79.43      4.37 o
   1   3  20       27.05       29.36      1.55 o
   2   3  20        7.29       15.48      1.30 o
   3   3  20       12.82       16.07      2.57 o
   4   3  20        7.22        3.34      1.46 o
   5   3  20       23.16       29.10      3.99 o
   6   3  20        2.49        1.68      1.30 o
  -9   4  20        0.09        0.95      1.12 o
  -8   4  20       11.77       15.00      1.50 o
  -7   4  20       17.33       17.42      0.96 o
  -6   4  20        9.81       10.46      3.61 o
  -5   4  20       24.97       18.04      1.91 o
  -4   4  20        7.16        4.28      1.13 o
  -3   4  20       65.70       63.71      8.97 o
  -2   4  20       76.07       91.11     10.28 o
  -1   4  20        4.52        4.42      2.54 o
   0   4  20        0.08        1.19      1.21 o
   1   4  20        2.80       -0.85      2.66 o
   2   4  20       21.78       23.71      1.38 o
   3   4  20       50.70       48.61      7.39 o
   4   4  20        8.21        8.52      1.83 o
  -7   5  20       15.24       18.54      1.69 o
  -6   5  20       47.82       50.82      3.04 o
  -5   5  20       74.40       80.57      6.06 o
  -4   5  20        0.99        1.57      1.14 o
  -3   5  20       22.97       22.45      4.16 o
  -2   5  20        6.21        5.49      1.44 o
  -1   5  20       55.43       49.94      7.80 o
   0   5  20       53.52       57.48      4.65 o
   1   5  20        2.81        1.71      1.73 o
   2   5  20       66.66       73.70      8.25 o
 -11   0  21       32.55       35.69      1.86 o
  -9   0  21        6.17        4.92      0.91 o
  -7   0  21       41.91       38.76      1.43 o
  -5   0  21       23.80       19.54      1.45 o
  -3   0  21      326.93      341.96     22.49 o
  -1   0  21       56.33       47.13      2.51 o
   1   0  21      159.78      171.07     13.05 o
   3   0  21        6.68        3.90      1.62 o
   5   0  21        1.64        2.65      2.74 o
 -11   1  21       45.75       53.66      2.61 o
 -10   1  21       82.24       85.47      3.29 o
  -9   1  21       17.03       18.66      1.04 o
  -8   1  21       84.06       75.94      1.89 o
  -7   1  21       56.15       56.60      2.53 o
  -6   1  21       24.38       25.52      1.15 o
  -5   1  21       29.05       24.32      1.38 o
  -4   1  21       43.03       37.58      1.65 o
  -3   1  21        0.02       -1.50      2.67 o
  -2   1  21      287.28      275.66     24.20 o
  -1   1  21        6.40       -0.14      2.56 o
   0   1  21      109.38       82.16      3.83 o
   1   1  21        3.86        5.08      1.93 o
   2   1  21      173.65      178.38     10.65 o
   3   1  21       93.84       88.95      7.93 o
   4   1  21      162.72      182.10      9.66 o
   5   1  21       34.85       35.25      1.42 o
   6   1  21        1.20        2.63      0.97 o
 -10   2  21        1.37        1.76      0.95 o
  -9   2  21       20.04       23.37      1.09 o
  -8   2  21       22.67       19.73      1.08 o
  -7   2  21       61.49       69.54      2.56 o
  -6   2  21      365.01      358.83     17.52 o
  -5   2  21      101.68      103.62      5.74 o
  -4   2  21       15.94       17.17      1.41 o
  -3   2  21       51.08       66.41      5.57 o
  -2   2  21       21.60       25.66      2.50 o
  -1   2  21      278.63      222.06     28.66 o
   0   2  21       13.40       12.00      0.94 o
   1   2  21       89.33       86.14      4.22 o
   2   2  21       69.91       77.35      6.09 o
   3   2  21      106.56       98.55      6.61 o
   4   2  21       12.49       14.91      1.28 o
   5   2  21        3.47        4.67      2.22 o
   6   2  21        1.76        1.40      0.87 o
 -10   3  21       21.60       18.52      0.73 o
  -9   3  21        2.20        2.23      0.80 o
  -8   3  21        0.01        1.75      1.42 o
  -7   3  21       13.93       19.49      1.05 o
  -6   3  21       24.75       25.65      2.77 o
  -5   3  21       49.28       52.83      2.39 o
  -4   3  21       13.23       12.67      2.88 o
  -3   3  21      185.70      206.95     20.25 o
  -2   3  21       12.50       11.13      4.01 o
  -1   3  21      180.98      169.94     16.43 o
   0   3  21        2.17        3.34      1.04 o
   1   3  21        1.94        2.06      2.38 o
   2   3  21        0.03       -2.62      2.62 o
   3   3  21        0.06        0.07      2.58 o
   4   3  21       69.58       67.80      5.43 o
   5   3  21       36.54       36.61      5.66 o
  -8   4  21        2.84        0.90      1.26 o
  -7   4  21       31.03       34.24      1.64 o
  -6   4  21        2.35        2.15      1.08 o
  -5   4  21       45.71       36.41      1.19 o
  -4   4  21       24.85       20.52      3.02 o
  -3   4  21      131.22      124.84     21.86 o
  -2   4  21        0.82        1.43      2.28 o
  -1   4  21       18.48       21.54      1.76 o
   0   4  21       13.18       13.14      1.28 o
   1   4  21        0.88        0.83      2.04 o
   2   4  21        4.03        1.83      2.34 o
   3   4  21        6.66        3.46      2.09 o
   4   4  21        0.18       -0.46      1.62 o
  -6   5  21       10.66        9.50      0.67 o
  -5   5  21       87.91       89.98      4.93 o
  -4   5  21        0.60       -0.29      1.67 o
  -3   5  21       94.03       88.10     15.43 o
  -2   5  21       15.25       11.79      1.41 o
  -1   5  21        1.13        0.17      2.50 o
   0   5  21       34.53       35.64      3.32 o
   1   5  21        7.28        3.54      1.20 o
 -10   0  22       12.49       15.62      0.96 o
  -8   0  22        3.86        4.48      1.76 o
  -6   0  22       10.55       12.90      1.13 o
  -4   0  22      163.24      150.99      4.97 o
  -2   0  22      271.51      246.93     17.75 o
   0   0  22       80.53       97.36      3.14 o
   2   0  22       39.79       46.38      4.66 o
   4   0  22      110.44      116.06      6.48 o
   6   0  22       35.11       25.17      0.86 o
 -10   1  22        1.29        1.37      1.34 o
  -9   1  22       50.88       52.50      2.65 o
  -8   1  22        0.45        2.13      1.63 o
  -7   1  22       47.23       49.78      2.31 o
  -6   1  22       67.31       66.93      2.09 o
  -5   1  22       67.06       78.58      3.48 o
  -4   1  22      106.46       91.04      7.68 o
  -3   1  22      206.72      175.74     16.56 o
  -2   1  22      514.21      408.41     45.58 o
  -1   1  22      116.59       95.13      6.07 o
   0   1  22      121.15       89.75      4.22 o
   1   1  22       63.78       75.21      4.47 o
   2   1  22       19.64       18.09      2.26 o
   3   1  22        1.20       -1.33      4.19 o
   4   1  22       17.30       13.00      1.21 o
   5   1  22       31.21       36.36      3.86 o
   6   1  22        6.83        7.25      0.66 o
 -10   2  22        0.01        1.23      1.13 o
  -9   2  22        0.02        0.21      1.40 o
  -8   2  22       29.25       37.29      2.05 o
  -7   2  22       49.02       53.06      2.29 o
  -6   2  22        4.80        6.21      0.93 o
  -5   2  22       44.03       43.14      1.65 o
  -4   2  22        5.38        5.10      1.71 o
  -3   2  22        0.40       -0.10      2.61 o
  -2   2  22      214.81      206.18     11.11 o
  -1   2  22        6.85       12.71      2.12 o
   0   2  22        3.72        4.87      1.18 o
   1   2  22      311.25      325.14     29.02 o
   2   2  22       69.79       76.96      5.85 o
   3   2  22       26.70       29.84      1.98 o
   4   2  22       25.05       27.45      4.67 o
   5   2  22        6.69        8.07      1.24 o
  -9   3  22        6.09        7.72      0.71 o
  -8   3  22       42.94       42.38      2.90 o
  -7   3  22        2.48        2.13      1.19 o
  -6   3  22        5.60        6.27      0.96 o
  -5   3  22      399.81      403.44     24.61 o
  -4   3  22        1.24        2.00      2.65 o
  -3   3  22       30.06       25.13      3.43 o
  -2   3  22        8.87        7.34      1.43 o
  -1   3  22        5.98        5.90      1.24 o
   0   3  22       44.53       39.49      3.23 o
   1   3  22        1.23        2.79      1.61 o
   2   3  22        0.04       -1.32      1.32 o
   3   3  22      110.79      106.19      5.02 o
   4   3  22       10.65       13.77      1.72 o
  -8   4  22        0.44       -0.66      1.19 o
  -7   4  22       14.03       11.88      0.85 o
  -6   4  22        6.57        6.91      0.77 o
  -5   4  22        0.00        0.90      1.46 o
  -4   4  22        4.24        3.95      1.51 o
  -3   4  22       58.74       67.41     10.05 o
  -2   4  22       32.16       29.21      3.00 o
  -1   4  22        7.85        9.12      1.12 o
   0   4  22       15.97       15.16      1.28 o
   1   4  22        7.98        7.41      1.45 o
   2   4  22        7.87        6.96      0.98 o
   3   4  22       67.20       75.16      6.88 o
  -5   5  22        8.65        6.69      0.91 o
  -4   5  22        2.30        1.92      1.57 o
  -3   5  22        6.07        5.97      0.90 o
  -2   5  22        6.46        7.05      1.43 o
  -1   5  22        9.97       10.46      2.52 o
   0   5  22        2.39        1.10      1.09 o
  -9   0  23        1.05        2.85      1.71 o
  -7   0  23      124.32      129.85      3.50 o
  -5   0  23        2.51        5.86      2.13 o
  -3   0  23      169.15      167.03      4.34 o
  -1   0  23      303.03      264.66     14.62 o
   1   0  23       10.55       11.84      1.29 o
   3   0  23      271.45      255.91     10.42 o
   5   0  23        7.04        6.96      0.94 o
 -10   1  23        7.98        7.69      0.68 o
  -9   1  23       17.07       23.08      2.54 o
  -8   1  23        3.04        2.68      0.94 o
  -7   1  23       87.34       88.51      3.03 o
  -6   1  23        1.51        1.87      1.72 o
  -5   1  23       13.70       15.35      1.21 o
  -4   1  23       49.07       45.01      6.24 o
  -3   1  23        2.16        4.09      3.48 o
  -2   1  23       28.61       22.85      2.25 o
  -1   1  23       24.18       23.69      3.44 o
   0   1  23       57.49       51.78      2.01 o
   1   1  23        3.82        3.72      2.67 o
   2   1  23        1.05        0.43      2.35 o
   3   1  23       19.18       19.29      1.36 o
   4   1  23        1.20        0.11      2.11 o
   5   1  23       19.59       21.37      2.85 o
  -9   2  23       25.25       29.69      2.49 o
  -8   2  23        0.08        1.29      1.38 o
  -7   2  23      110.64      112.83      5.63 o
  -6   2  23       24.36       23.25      2.25 o
  -5   2  23       83.56       86.10      5.23 o
  -4   2  23       33.54       28.81      1.50 o
  -3   2  23      166.65      147.04     14.40 o
  -2   2  23       77.01       66.54      9.00 o
  -1   2  23        0.11        2.56      2.29 o
   0   2  23       45.80       47.05      1.84 o
   1   2  23       20.78       14.08      1.37 o
   2   2  23       14.89       14.20      2.07 o
   3   2  23        8.55       10.77      2.60 o
   4   2  23       18.46       17.00      1.70 o
  -8   3  23       15.43       15.32      0.81 o
  -7   3  23       12.09       15.44      0.88 o
  -6   3  23        1.56        1.78      1.12 o
  -5   3  23        0.91        0.17      1.79 o
  -4   3  23        1.10        3.26      2.14 o
  -3   3  23       92.81       90.59      7.94 o
  -2   3  23      189.92      168.28     20.69 o
  -1   3  23       20.69       28.15      2.82 o
   0   3  23       54.36       49.18      3.15 o
   1   3  23        9.05       11.88      1.20 o
   2   3  23        1.55        3.90      1.28 o
   3   3  23        0.54        0.89      1.77 o
  -7   4  23       34.95       32.79      1.73 o
  -6   4  23        3.20        3.16      0.76 o
  -5   4  23       13.69       10.78      1.02 o
  -4   4  23        2.40        1.85      1.25 o
  -3   4  23        0.37       -1.89      1.89 o
  -2   4  23        0.38       -0.88      1.86 o
  -1   4  23       37.07       32.04      3.99 o
   0   4  23        0.50        0.08      1.23 o
   1   4  23        6.65       10.55      1.56 o
   2   4  23       10.98       11.63      0.91 o
 -10   0  24      108.57      117.81      4.82 o
  -8   0  24        3.43        4.26      1.44 o
  -6   0  24       15.53       12.54      0.97 o
  -4   0  24       58.24       61.86      1.78 o
  -2   0  24      323.24      309.84     16.66 o
   0   0  24      322.43      329.00     13.39 o
   2   0  24      150.19      167.20     13.08 o
   4   0  24       47.16       49.86      1.60 o
  -9   1  24        2.60        2.91      0.75 o
  -8   1  24        3.65        1.96      1.20 o
  -7   1  24        6.82        6.50      1.32 o
  -6   1  24        3.10        2.73      1.25 o
  -5   1  24       30.52       28.06      1.24 o
  -4   1  24        0.18        1.02      2.38 o
  -3   1  24      295.12      312.38     21.65 o
  -2   1  24        6.93        4.22      1.55 o
  -1   1  24       45.58       39.14      3.75 o
   0   1  24       33.18       28.98      1.00 o
   1   1  24        5.31       10.74      5.58 o
   2   1  24       39.90       48.13      4.61 o
   3   1  24        0.59       -2.21      2.21 o
   4   1  24      107.74      121.40     10.37 o
  -9   2  24       18.94       19.62      2.02 o
  -8   2  24        7.26        5.21      1.57 o
  -7   2  24        0.11        1.43      1.05 o
  -6   2  24      141.02      146.76      7.99 o
  -5   2  24       21.72       15.55      1.01 o
  -4   2  24        0.73       -0.86      2.70 o
  -3   2  24       24.42       17.47      1.38 o
  -2   2  24        0.66        0.73      2.18 o
  -1   2  24       46.74       35.59      2.46 o
   0   2  24        5.92       10.90      1.63 o
   1   2  24        1.23       -1.22      3.70 o
   2   2  24       27.46       28.87      2.24 o
   3   2  24        2.15        3.17      1.16 o
   4   2  24        3.26        5.78      1.57 o
  -8   3  24       14.94       14.86      0.72 o
  -7   3  24        8.68        8.10      0.73 o
  -6   3  24       10.08        9.99      1.91 o
  -5   3  24        1.48        2.17      0.89 o
  -4   3  24        1.94       -0.32      1.91 o
  -3   3  24        7.32        6.80      1.54 o
  -2   3  24       16.58       14.30      1.28 o
  -1   3  24        8.57       13.04      1.18 o
   0   3  24        5.86        2.83      0.91 o
   1   3  24       35.70       35.08      2.44 o
   2   3  24       21.49       27.13      2.64 o
  -6   4  24        4.25        4.02      0.81 o
  -5   4  24       44.63       46.80      3.16 o
  -4   4  24       15.34       13.10      0.96 o
  -3   4  24       82.35       75.88     11.96 o
  -2   4  24        0.30       -0.07      2.87 o
  -1   4  24        1.05        0.74      1.07 o
   0   4  24       12.55       13.00      1.71 o
  -9   0  25        9.03       11.22      0.69 o
  -7   0  25        0.16        0.31      1.42 o
  -5   0  25       11.71       17.37      1.53 o
  -3   0  25      105.49      109.25      5.72 o
  -1   0  25        2.98        3.25      1.55 o
   1   0  25       74.38       77.42      8.40 o
   3   0  25      229.98      263.07     16.39 o
  -9   1  25        0.03       -0.82      1.19 o
  -8   1  25        7.34        6.39      0.74 o
  -7   1  25        0.00       -0.83      1.39 o
  -6   1  25        5.44        2.92      1.25 o
  -5   1  25        5.56        4.05      1.03 o
  -4   1  25      258.81      261.43     16.88 o
  -3   1  25        1.85        4.56      1.56 o
  -2   1  25       80.63       69.72      6.58 o
  -1   1  25       67.64       60.46      5.18 o
   0   1  25        4.04        5.65      0.89 o
   1   1  25       81.50       91.75      7.44 o
   2   1  25        6.86        7.95      1.11 o
   3   1  25      120.16      134.64      6.73 o
  -8   2  25        0.02       -1.13      1.13 o
  -7   2  25       29.99       34.67      1.11 o
  -6   2  25       31.58       39.92      2.72 o
  -5   2  25       44.05       48.34      2.46 o
  -4   2  25        0.13       -2.20      2.20 o
  -3   2  25       41.16       51.52      9.42 o
  -2   2  25       26.47       33.76      3.73 o
  -1   2  25       14.10       13.23      1.18 o
   0   2  25        7.47       10.92      1.09 o
   1   2  25       18.71       21.03      2.21 o
   2   2  25        6.64        9.42      2.02 o
   3   2  25        9.00       10.46      0.87 o
  -7   3  25       11.33       12.11      2.20 o
  -6   3  25        4.72        3.61      1.09 o
  -5   3  25       24.05       28.03      0.95 o
  -4   3  25       16.18       17.15      3.50 o
  -3   3  25        9.84       12.22      1.14 o
  -2   3  25       11.77       10.11      1.11 o
  -1   3  25        2.14        2.56      1.90 o
   0   3  25        1.01        0.81      0.91 o
   1   3  25       11.95       10.83      1.91 o
  -4   4  25        1.43        1.90      0.91 o
  -3   4  25        0.17        1.57      1.44 o
  -2   4  25        0.28       -0.85      1.65 o
  -8   0  26        1.33        1.89      0.69 o
  -6   0  26      129.09      139.97      6.27 o
  -4   0  26       26.19       27.88      1.36 o
  -2   0  26       25.38       32.21      1.44 o
   0   0  26       93.62       96.03      4.51 o
   2   0  26      115.43      120.91      9.19 o
  -8   1  26        0.31       -0.49      1.14 o
  -7   1  26       13.74       13.92      0.93 o
  -6   1  26        5.99        7.68      1.26 o
  -5   1  26       22.56       22.45      1.13 o
  -4   1  26       10.09        9.50      4.15 o
  -3   1  26       10.39       11.17      1.35 o
  -2   1  26       13.12        8.73      1.27 o
  -1   1  26      142.92      163.58     16.31 o
   0   1  26        0.10        0.70      1.42 o
   1   1  26       21.04       27.02      1.95 o
   2   1  26        0.62        0.57      1.76 o
  -7   2  26        1.58        1.00      1.24 o
  -6   2  26      125.59      131.98      7.35 o
  -5   2  26       56.48       56.59      3.02 o
  -4   2  26        4.58        5.93      1.05 o
  -3   2  26       30.22       35.70      5.13 o
  -2   2  26        0.72       -1.04      1.82 o
  -1   2  26        0.00       -1.21      1.86 o
   0   2  26       69.56       62.46      3.35 o
   1   2  26       42.82       45.69      3.62 o
  -6   3  26        1.41        2.05      0.76 o
  -5   3  26      153.73      157.42      7.91 o
  -4   3  26        0.49        1.34      2.11 o
  -3   3  26      148.73      155.03     20.52 o
  -2   3  26       43.82       37.30      6.10 o
  -1   3  26       25.78       24.53      4.37 o
   0   3  26        0.02        0.59      1.03 o
  -7   0  27       17.25       14.97      0.78 o
  -5   0  27      144.89      154.19      4.43 o
  -3   0  27        0.76       -1.90      1.90 o
  -1   0  27       24.78       33.04      2.23 o
   1   0  27       52.66       51.79      2.84 o
  -7   1  27        5.60        6.83      0.65 o
  -6   1  27        1.90        0.77      1.24 o
  -5   1  27       14.33       12.42      1.18 o
  -4   1  27        3.48        4.87      1.59 o
  -3   1  27        0.24       -1.71      1.89 o
  -2   1  27       42.27       47.44      6.18 o
  -1   1  27        0.84        2.09      1.79 o
   0   1  27       49.36       38.22      1.95 o
   1   1  27       25.34       34.21      3.34 o
  -6   2  27        1.02        1.69      1.17 o
  -5   2  27       19.03       22.84      1.71 o
  -4   2  27       14.94       17.93      2.16 o
  -3   2  27       56.64       60.42      1.71 o
  -2   2  27        4.46        1.33      1.76 o
  -1   2  27        2.81        0.86      1.66 o
   0   2  27        3.11        4.25      0.96 o
  -6   0  28        0.75        0.64      1.07 o
  -4   0  28        1.02        4.33      1.16 o
  -2   0  28       14.33       13.41      1.10 o
   0   0  28       19.02       16.26      0.79 o
  -6   1  28        0.01       -0.24      1.09 o
  -5   1  28        0.07       -0.75      1.12 o
  -4   1  28        4.97        4.67      3.49 o
  -3   1  28        0.05        1.25      1.61 o
  -2   1  28        0.15        0.62      1.55 o
  -1   1  28        0.68        1.49      1.52 o
  -4   2  28       41.94       56.83      1.77 o
  -3   2  28       10.22        9.32      0.94 o
 
